# Supplementary material for: Forming N-heterocyclic carbene monolayers: not all deposition methods are the same
Source: Nanoscale. 2025 Jan 24;17(9):5413–28. doi: 10.1039/d4nr04428b (PMC11788998; doi:10.1039/d4nr04428b)
Supplement: NR-017-D4NR04428B-s002 [file NR-017-D4NR04428B-s002.cif]

# Supplementary Information (SI) for Nanoscale.
# This journal is © The Royal Society of Chemistry 2025

####################################################################### 
# 
# This file contains crystal structure data downloaded from the 
# Cambridge Structural Database (CSD) hosted by the Cambridge 
# Crystallographic Data Centre (CCDC).
# 
# Full information about CCDC data access policies and citation 
# guidelines are available at http://www.ccdc.cam.ac.uk/access/V1 
# 
# Audit and citation data items may have been added by the CCDC. 
# Please retain this information to preserve the provenance of 
# this file and to allow appropriate attribution of the data. 
# 
#######################################################################

data_pn3293_a
_database_code_depnum_ccdc_archive 'CCDC 2380189'
loop_
_audit_author_name
_audit_author_address
'David Jenkins'
;University of Tennessee
United States of America
;
_audit_update_record             
;
2024-08-27 deposited with the CCDC.	2025-01-24 downloaded from the CCDC.
;
_audit_creation_date             2024-06-13
_audit_creation_method           
;
Olex2 1.5
(compiled 2024.02.16 svn.r378c4104 for OlexSys, GUI svn.r6928)
;
_shelx_SHELXL_version_number     2018/3
_chemical_name_common            ?
_chemical_name_systematic        ?
_chemical_formula_moiety         'C13 H19 N2, C H O3, 7(H2 O)'
_chemical_formula_sum            'C14 H34 N2 O10'
_chemical_formula_weight         390.43
_chemical_melting_point          ?
loop_
_atom_type_symbol
_atom_type_description
_atom_type_scat_dispersion_real
_atom_type_scat_dispersion_imag
_atom_type_scat_source
C C 0.0181 0.0091 'International Tables Vol C Tables 4.2.6.8 and 6.1.1.4'
H H 0.0000 0.0000 'International Tables Vol C Tables 4.2.6.8 and 6.1.1.4'
N N 0.0311 0.0180 'International Tables Vol C Tables 4.2.6.8 and 6.1.1.4'
O O 0.0492 0.0322 'International Tables Vol C Tables 4.2.6.8 and 6.1.1.4'

_shelx_space_group_comment       
;
The symmetry employed for this shelxl refinement is uniquely defined
by the following loop, which should always be used as a source of
symmetry information in preference to the above space-group names.
They are only intended as comments.
;
_space_group_crystal_system      triclinic
_space_group_IT_number           2
_space_group_name_H-M_alt        'P -1'
_space_group_name_Hall           '-P 1'
loop_
_space_group_symop_operation_xyz
'x, y, z'
'-x, -y, -z'

_cell_length_a                   8.0865(4)
_cell_length_b                   11.5014(5)
_cell_length_c                   12.6813(7)
_cell_angle_alpha                63.784(2)
_cell_angle_beta                 86.101(2)
_cell_angle_gamma                85.115(2)
_cell_volume                     1053.66(9)
_cell_formula_units_Z            2
_cell_measurement_reflns_used    9977
_cell_measurement_temperature    100.00
_cell_measurement_theta_max      70.12
_cell_measurement_theta_min      3.89
_shelx_estimated_absorpt_T_max   0.977
_shelx_estimated_absorpt_T_min   0.649
_exptl_absorpt_coefficient_mu    0.886
_exptl_absorpt_correction_T_max  0.7533
_exptl_absorpt_correction_T_min  0.6342
_exptl_absorpt_correction_type   multi-scan
_exptl_absorpt_process_details   
;
SADABS-2016/2 (Bruker,2016/2) was used for absorption correction.
wR2(int) was 0.1044 before and 0.0523 after correction.
The Ratio of minimum to maximum transmission is 0.8419.
The \l/2 correction factor is Not present.
;
_exptl_absorpt_special_details   ?
_exptl_crystal_colour            'clear light colourless'
_exptl_crystal_colour_lustre     clear
_exptl_crystal_colour_modifier   light
_exptl_crystal_colour_primary    colourless
_exptl_crystal_density_diffrn    1.231
_exptl_crystal_density_meas      ?
_exptl_crystal_density_method    ?
_exptl_crystal_description       block
_exptl_crystal_F_000             424
loop_
_exptl_crystal_face_index_h
_exptl_crystal_face_index_k
_exptl_crystal_face_index_l
_exptl_crystal_face_perp_dist
-1.00 0.00 0.00 0.1720
0.00 1.00 1.00 0.0200
0.00 -1.00 -1.00 0.0520
0.00 1.00 0.00 0.0130
0.00 -1.00 0.00 0.0100
1.00 0.00 0.00 0.2620

_exptl_crystal_size_max          0.534
_exptl_crystal_size_mid          0.2
_exptl_crystal_size_min          0.026
_exptl_transmission_factor_max   ?
_exptl_transmission_factor_min   ?
_diffrn_reflns_av_R_equivalents  0.0355
_diffrn_reflns_av_unetI/netI     0.0267
_diffrn_reflns_Laue_measured_fraction_full 0.991
_diffrn_reflns_Laue_measured_fraction_max 0.989
_diffrn_reflns_limit_h_max       9
_diffrn_reflns_limit_h_min       -8
_diffrn_reflns_limit_k_max       13
_diffrn_reflns_limit_k_min       -13
_diffrn_reflns_limit_l_max       15
_diffrn_reflns_limit_l_min       -15
_diffrn_reflns_number            16270
_diffrn_reflns_point_group_measured_fraction_full 0.991
_diffrn_reflns_point_group_measured_fraction_max 0.989
_diffrn_reflns_theta_full        67.679
_diffrn_reflns_theta_max         68.312
_diffrn_reflns_theta_min         3.888
_diffrn_ambient_temperature      100.00
_diffrn_detector                 'Bruker APEX2 area detector'
_diffrn_detector_area_resol_mean 7.9
_diffrn_detector_type            'CCD area detector'
_diffrn_measured_fraction_theta_full 0.991
_diffrn_measured_fraction_theta_max 0.989
_diffrn_measurement_device       'three-circle diffractometer'
_diffrn_measurement_device_type  'Bruker SMART APEX2 area detector'
_diffrn_measurement_method       '\w and \f scans'
_diffrn_radiation_monochromator  'mirror optics'
_diffrn_radiation_probe          x-ray
_diffrn_radiation_type           CuK\a
_diffrn_radiation_wavelength     1.54178
_diffrn_source                   'microfocus sealed X-ray tube'
_diffrn_source_current           1.1
_diffrn_source_power             0.05500000000000001
_diffrn_source_type              'Incoatec I\ms'
_diffrn_source_voltage           50.0
_diffrn_standards_number         0
_reflns_Friedel_coverage         0.000
_reflns_Friedel_fraction_full    .
_reflns_Friedel_fraction_max     .
_reflns_number_gt                3561
_reflns_number_total             3838
_reflns_special_details          
;
 Reflections were merged by SHELXL according to the crystal
 class for the calculation of statistics and refinement.
 
 _reflns_Friedel_fraction is defined as the number of unique
 Friedel pairs measured divided by the number that would be
 possible theoretically, ignoring centric projections and
 systematic absences.
;
_reflns_threshold_expression     'I > 2\s(I)'
_computing_cell_refinement       'SAINT V8.40B (?, 2016)'
_computing_data_collection       ?
_computing_data_reduction        'SAINT V8.40B (?, 2016)'
_computing_molecular_graphics    'Olex2 1.5 (Dolomanov et al., 2009)'
_computing_publication_material  'Olex2 1.5 (Dolomanov et al., 2009)'
_computing_structure_refinement  'SHELXL 2018/3 (Sheldrick, 2015)'
_computing_structure_solution    'SHELXT 2018/2 (Sheldrick, 2018)'
_refine_diff_density_max         0.211
_refine_diff_density_min         -0.251
_refine_diff_density_rms         0.047
_refine_ls_extinction_coef       .
_refine_ls_extinction_method     none
_refine_ls_goodness_of_fit_ref   1.130
_refine_ls_hydrogen_treatment    mixed
_refine_ls_matrix_type           full
_refine_ls_number_parameters     293
_refine_ls_number_reflns         3838
_refine_ls_number_restraints     0
_refine_ls_R_factor_all          0.0405
_refine_ls_R_factor_gt           0.0380
_refine_ls_restrained_S_all      1.130
_refine_ls_shift/su_max          0.000
_refine_ls_shift/su_mean         0.000
_refine_ls_structure_factor_coef Fsqd
_refine_ls_weighting_details     
'w=1/[\s^2^(Fo^2^)+(0.0197P)^2^+0.9753P] where P=(Fo^2^+2Fc^2^)/3'
_refine_ls_weighting_scheme      calc
_refine_ls_wR_factor_gt          0.1001
_refine_ls_wR_factor_ref         0.1018
_refine_special_details          ?
_olex2_refinement_description    
;
1. Others
 Fixed Sof: H8B(0.5) H9AA(0.5) H9AB(0.5) H10B(0.5) H8C(0.5) H4B(0.5) H4C(0.5)
 H9BC(0.5) H10C(0.5) H6B(0.5) H6C(0.5) H9BD(0.5)
2.a Free rotating group:
 O4(H4A), O5(H5A,H5B), O6(H6A), O7(H7A,H7B), O8(H8B,H8A), O9(H9AA,H9AB),
 O10(H10B,H10A)
2.b Ternary CH refined with riding coordinates:
 C8(H8), C10(H10)
2.c Aromatic/amide H refined with riding coordinates:
 C2(H2), C3(H3), C4(H4), C5(H5), C7(H7)
2.d Idealised Me refined as rotating group:
 C9(H9A,H9B,H9C), C11(H11A,H11B,H11C), C12(H12A,H12B,H12C), C13(H13A,H13B,H13C)
2.e Idealised tetrahedral OH refined as rotating group:
 O1(H1)
;
_atom_sites_solution_hydrogens   mixed
_atom_sites_solution_primary     dual
_atom_sites_solution_secondary   ?
loop_
_atom_site_label
_atom_site_type_symbol
_atom_site_fract_x
_atom_site_fract_y
_atom_site_fract_z
_atom_site_U_iso_or_equiv
_atom_site_adp_type
_atom_site_occupancy
_atom_site_site_symmetry_order
_atom_site_calc_flag
_atom_site_refinement_flags_posn
_atom_site_refinement_flags_adp
_atom_site_refinement_flags_occupancy
_atom_site_disorder_assembly
_atom_site_disorder_group
C1 C 0.2583(2) 0.10200(16) 0.43341(14) 0.0178(3) Uani 1 1 d . . . . .
C2 C 0.2414(2) 0.04898(17) 0.35517(16) 0.0227(4) Uani 1 1 d . . . . .
H2 H 0.224234 0.102159 0.273957 0.027 Uiso 1 1 calc R U . . .
C3 C 0.2508(2) -0.08477(18) 0.40177(17) 0.0265(4) Uani 1 1 d . . . . .
H3 H 0.240537 -0.124517 0.351078 0.032 Uiso 1 1 calc R U . . .
C4 C 0.2752(2) -0.16363(18) 0.52145(17) 0.0279(4) Uani 1 1 d . . . . .
H4 H 0.282912 -0.255268 0.549265 0.033 Uiso 1 1 calc R U . . .
C5 C 0.2882(2) -0.11236(17) 0.60027(16) 0.0231(4) Uani 1 1 d . . . . .
H5 H 0.302049 -0.165958 0.681804 0.028 Uiso 1 1 calc R U . . .
C6 C 0.2799(2) 0.02281(16) 0.55316(14) 0.0179(3) Uani 1 1 d . . . . .
C7 C 0.2826(2) 0.22632(16) 0.52306(14) 0.0177(3) Uani 1 1 d . . . . .
H7 H 0.289307 0.300830 0.536336 0.021 Uiso 1 1 calc R U . . .
C8 C 0.3062(2) 0.06001(17) 0.73520(14) 0.0203(4) Uani 1 1 d . . . . .
H8 H 0.390255 -0.015255 0.765284 0.024 Uiso 1 1 calc R U . . .
C9 C 0.3637(2) 0.16682(19) 0.76066(16) 0.0272(4) Uani 1 1 d . . . . .
H9A H 0.277747 0.238131 0.738591 0.041 Uiso 1 1 calc R U . . .
H9B H 0.466509 0.198990 0.715092 0.041 Uiso 1 1 calc R U . . .
H9C H 0.383925 0.132412 0.844745 0.041 Uiso 1 1 calc R U . . .
C10 C 0.2373(2) 0.35197(16) 0.30862(14) 0.0196(4) Uani 1 1 d . . . . .
H10 H 0.255797 0.425296 0.327774 0.023 Uiso 1 1 calc R U . . .
C11 C 0.3652(2) 0.35728(18) 0.21318(15) 0.0255(4) Uani 1 1 d . . . . .
H11A H 0.345900 0.290127 0.188461 0.038 Uiso 1 1 calc R U . . .
H11B H 0.476969 0.342260 0.243971 0.038 Uiso 1 1 calc R U . . .
H11C H 0.355266 0.442874 0.145619 0.038 Uiso 1 1 calc R U . . .
C12 C 0.1388(2) 0.01376(18) 0.79589(15) 0.0253(4) Uani 1 1 d . . . . .
H12A H 0.149078 -0.023095 0.881304 0.038 Uiso 1 1 calc R U . . .
H12B H 0.103877 -0.052693 0.774984 0.038 Uiso 1 1 calc R U . . .
H12C H 0.056046 0.087352 0.770366 0.038 Uiso 1 1 calc R U . . .
C13 C 0.0588(2) 0.3695(2) 0.27028(18) 0.0343(5) Uani 1 1 d . . . . .
H13A H 0.042075 0.453443 0.201564 0.051 Uiso 1 1 calc R U . . .
H13B H -0.017309 0.366746 0.334758 0.051 Uiso 1 1 calc R U . . .
H13C H 0.036788 0.299558 0.249859 0.051 Uiso 1 1 calc R U . . .
C14 C 0.8183(2) 0.39974(16) 0.59909(15) 0.0184(3) Uani 1 1 d . . . . .
N1 N 0.29340(17) 0.10489(13) 0.60608(12) 0.0176(3) Uani 1 1 d . . . . .
N2 N 0.26086(17) 0.22966(13) 0.41805(12) 0.0176(3) Uani 1 1 d . . . . .
O1 O 0.96955(15) 0.36176(13) 0.64249(11) 0.0286(3) Uani 1 1 d . . . . .
H1 H 1.039118 0.411080 0.595233 0.043 Uiso 1 1 calc R U . . .
O2 O 0.70021(15) 0.34100(11) 0.66389(10) 0.0220(3) Uani 1 1 d . . . . .
O3 O 0.80434(14) 0.49262(11) 0.49705(10) 0.0215(3) Uani 1 1 d . . . . .
O4 O 0.77137(17) 0.17987(14) 0.88793(11) 0.0231(3) Uani 1 1 d G . . . .
H4A H 0.756063 0.231107 0.813982 0.035 Uiso 1 1 d G U . . .
O5 O 0.42575(16) 0.50614(12) 0.65251(11) 0.0246(3) Uani 1 1 d G . . . .
H5A H 0.357640 0.505054 0.602748 0.037 Uiso 1 1 d G U . . .
H5B H 0.511055 0.456061 0.649396 0.037 Uiso 1 1 d G U . . .
O6 O 0.29036(16) 0.43133(14) 0.87573(11) 0.0243(3) Uani 1 1 d G . . . .
H6A H 0.330154 0.452599 0.804561 0.036 Uiso 1 1 d G U . . .
O7 O 0.51701(16) 0.23492(13) 1.01691(11) 0.0246(3) Uani 1 1 d G . . . .
H7A H 0.593017 0.219536 0.972034 0.037 Uiso 1 1 d G U . . .
H7B H 0.451662 0.296582 0.968372 0.037 Uiso 1 1 d G U . . .
O8 O 0.25162(17) 0.06968(14) 0.09010(12) 0.0277(3) Uani 1 1 d G . . . .
H8B H 0.178774 0.129540 0.047729 0.042 Uiso 0.5 1 d G U P A 1
H8A H 0.345964 0.106008 0.068379 0.042 Uiso 1 1 d G U . . .
O9 O 1.02125(19) 0.27193(14) -0.02952(12) 0.0262(3) Uani 1 1 d G . . . .
H9AA H 0.958432 0.264547 -0.079091 0.039 Uiso 0.5 1 d G U P B 1
H9AB H 1.093701 0.326340 -0.073554 0.039 Uiso 0.5 1 d G U P C 1
O10 O 0.76109(17) 0.33763(15) 0.09804(12) 0.0284(3) Uani 1 1 d G . . . .
H10B H 0.847182 0.319100 0.061980 0.043 Uiso 0.5 1 d G U P D 1
H10A H 0.678211 0.308324 0.078711 0.043 Uiso 1 1 d G U . . .
H8C H 0.245(5) -0.001(5) 0.091(4) 0.026(11) Uiso 0.5 1 d . . P E 2
H4B H 0.761(6) 0.103(6) 0.896(4) 0.035(13) Uiso 0.5 1 d . . P F 1
H4C H 0.856(8) 0.202(6) 0.899(5) 0.054(18) Uiso 0.5 1 d . . P G 2
H9BC H 1.086(7) 0.211(6) 0.006(5) 0.050(16) Uiso 0.5 1 d . . P H 2
H10C H 0.749(6) 0.406(5) 0.098(4) 0.030(13) Uiso 0.5 1 d . . P I 2
H6B H 0.280(5) 0.500(5) 0.882(4) 0.020(10) Uiso 0.5 1 d . . P J 1
H6C H 0.203(10) 0.383(8) 0.897(7) 0.09(2) Uiso 0.5 1 d . . P K 2
H9BD H 0.950(11) 0.292(8) 0.001(7) 0.10(3) Uiso 0.5 1 d . . P L 2

loop_
_atom_site_aniso_label
_atom_site_aniso_U_11
_atom_site_aniso_U_22
_atom_site_aniso_U_33
_atom_site_aniso_U_23
_atom_site_aniso_U_13
_atom_site_aniso_U_12
C1 0.0172(8) 0.0169(8) 0.0186(8) -0.0076(7) 0.0016(6) -0.0011(6)
C2 0.0244(9) 0.0248(9) 0.0215(8) -0.0127(7) 0.0009(7) -0.0024(7)
C3 0.0294(10) 0.0253(9) 0.0304(10) -0.0178(8) 0.0032(8) -0.0034(7)
C4 0.0307(10) 0.0175(8) 0.0356(10) -0.0125(8) 0.0036(8) -0.0009(7)
C5 0.0230(9) 0.0183(8) 0.0239(9) -0.0062(7) 0.0017(7) -0.0002(7)
C6 0.0161(8) 0.0190(8) 0.0186(8) -0.0085(7) 0.0008(6) -0.0010(6)
C7 0.0182(8) 0.0178(8) 0.0182(8) -0.0088(7) 0.0025(6) -0.0028(6)
C8 0.0217(9) 0.0233(9) 0.0132(8) -0.0054(7) -0.0014(6) -0.0011(7)
C9 0.0294(10) 0.0352(10) 0.0193(9) -0.0129(8) 0.0014(7) -0.0103(8)
C10 0.0226(9) 0.0156(8) 0.0172(8) -0.0043(7) 0.0000(6) -0.0006(6)
C11 0.0298(10) 0.0245(9) 0.0189(8) -0.0069(7) 0.0055(7) -0.0039(7)
C12 0.0266(10) 0.0283(9) 0.0187(8) -0.0079(7) 0.0038(7) -0.0067(7)
C13 0.0248(10) 0.0305(10) 0.0346(11) -0.0025(9) -0.0045(8) 0.0015(8)
C14 0.0172(8) 0.0168(8) 0.0235(8) -0.0115(7) 0.0012(7) -0.0002(6)
N1 0.0185(7) 0.0187(7) 0.0160(7) -0.0080(6) 0.0010(5) -0.0022(5)
N2 0.0194(7) 0.0166(7) 0.0163(7) -0.0070(6) 0.0016(5) -0.0014(5)
O1 0.0171(6) 0.0291(7) 0.0248(6) 0.0015(5) 0.0001(5) -0.0017(5)
O2 0.0185(6) 0.0211(6) 0.0228(6) -0.0066(5) 0.0027(5) -0.0033(5)
O3 0.0189(6) 0.0226(6) 0.0184(6) -0.0046(5) -0.0012(5) -0.0020(5)
O4 0.0234(7) 0.0246(7) 0.0204(6) -0.0092(5) 0.0005(5) -0.0016(5)
O5 0.0232(7) 0.0268(7) 0.0267(7) -0.0147(5) -0.0046(5) 0.0027(5)
O6 0.0231(7) 0.0224(7) 0.0262(7) -0.0101(6) 0.0032(5) -0.0024(5)
O7 0.0208(6) 0.0293(7) 0.0242(6) -0.0128(5) 0.0014(5) 0.0009(5)
O8 0.0290(7) 0.0245(7) 0.0276(7) -0.0092(6) -0.0005(5) -0.0039(6)
O9 0.0212(7) 0.0269(7) 0.0306(7) -0.0130(6) 0.0021(6) -0.0026(6)
O10 0.0273(7) 0.0319(8) 0.0308(7) -0.0181(6) 0.0001(5) -0.0030(6)

_geom_special_details            
;
 All esds (except the esd in the dihedral angle between two l.s. planes)
 are estimated using the full covariance matrix.  The cell esds are taken
 into account individually in the estimation of esds in distances, angles
 and torsion angles; correlations between esds in cell parameters are only
 used when they are defined by crystal symmetry.  An approximate (isotropic)
 treatment of cell esds is used for estimating esds involving l.s. planes.
;
loop_
_geom_bond_atom_site_label_1
_geom_bond_atom_site_label_2
_geom_bond_distance
_geom_bond_site_symmetry_2
_geom_bond_publ_flag
C1 C2 1.394(2) . ?
C1 C6 1.398(2) . ?
C1 N2 1.395(2) . ?
C2 H2 0.9500 . ?
C2 C3 1.380(3) . ?
C3 H3 0.9500 . ?
C3 C4 1.400(3) . ?
C4 H4 0.9500 . ?
C4 C5 1.380(3) . ?
C5 H5 0.9500 . ?
C5 C6 1.395(2) . ?
C6 N1 1.393(2) . ?
C7 H7 0.9500 . ?
C7 N1 1.326(2) . ?
C7 N2 1.338(2) . ?
C8 H8 1.0000 . ?
C8 C9 1.516(3) . ?
C8 C12 1.525(2) . ?
C8 N1 1.492(2) . ?
C9 H9A 0.9800 . ?
C9 H9B 0.9800 . ?
C9 H9C 0.9800 . ?
C10 H10 1.0000 . ?
C10 C11 1.521(2) . ?
C10 C13 1.523(3) . ?
C10 N2 1.485(2) . ?
C11 H11A 0.9800 . ?
C11 H11B 0.9800 . ?
C11 H11C 0.9800 . ?
C12 H12A 0.9800 . ?
C12 H12B 0.9800 . ?
C12 H12C 0.9800 . ?
C13 H13A 0.9800 . ?
C13 H13B 0.9800 . ?
C13 H13C 0.9800 . ?
C14 O1 1.333(2) . ?
C14 O2 1.248(2) . ?
C14 O3 1.268(2) . ?
O1 H1 0.8400 . ?
O4 H4A 0.8701 . ?
O4 H4B 0.86(6) . ?
O4 H4C 0.79(7) . ?
O5 H5A 0.8702 . ?
O5 H5B 0.8706 . ?
O6 H6A 0.8700 . ?
O6 H6B 0.82(5) . ?
O6 H6C 0.89(8) . ?
O7 H7A 0.8694 . ?
O7 H7B 0.8694 . ?
O8 H8B 0.8700 . ?
O8 H8A 0.8698 . ?
O8 H8C 0.82(6) . ?
O9 H9AA 0.8708 . ?
O9 H9AB 0.8695 . ?
O9 H9BC 0.81(6) . ?
O9 H9BD 0.75(9) . ?
O10 H10B 0.8699 . ?
O10 H10A 0.8699 . ?
O10 H10C 0.78(5) . ?

loop_
_geom_angle_atom_site_label_1
_geom_angle_atom_site_label_2
_geom_angle_atom_site_label_3
_geom_angle
_geom_angle_site_symmetry_1
_geom_angle_site_symmetry_3
_geom_angle_publ_flag
C2 C1 C6 121.21(16) . . ?
C2 C1 N2 132.51(16) . . ?
N2 C1 C6 106.27(14) . . ?
C1 C2 H2 121.7 . . ?
C3 C2 C1 116.55(16) . . ?
C3 C2 H2 121.7 . . ?
C2 C3 H3 119.0 . . ?
C2 C3 C4 121.99(17) . . ?
C4 C3 H3 119.0 . . ?
C3 C4 H4 119.0 . . ?
C5 C4 C3 122.02(17) . . ?
C5 C4 H4 119.0 . . ?
C4 C5 H5 122.0 . . ?
C4 C5 C6 116.05(16) . . ?
C6 C5 H5 122.0 . . ?
C5 C6 C1 122.15(16) . . ?
N1 C6 C1 106.91(14) . . ?
N1 C6 C5 130.92(16) . . ?
N1 C7 H7 124.6 . . ?
N1 C7 N2 110.82(14) . . ?
N2 C7 H7 124.6 . . ?
C9 C8 H8 108.3 . . ?
C9 C8 C12 111.84(15) . . ?
C12 C8 H8 108.3 . . ?
N1 C8 H8 108.3 . . ?
N1 C8 C9 110.78(14) . . ?
N1 C8 C12 109.08(14) . . ?
C8 C9 H9A 109.5 . . ?
C8 C9 H9B 109.5 . . ?
C8 C9 H9C 109.5 . . ?
H9A C9 H9B 109.5 . . ?
H9A C9 H9C 109.5 . . ?
H9B C9 H9C 109.5 . . ?
C11 C10 H10 107.3 . . ?
C11 C10 C13 113.35(15) . . ?
C13 C10 H10 107.3 . . ?
N2 C10 H10 107.3 . . ?
N2 C10 C11 111.28(14) . . ?
N2 C10 C13 109.99(14) . . ?
C10 C11 H11A 109.5 . . ?
C10 C11 H11B 109.5 . . ?
C10 C11 H11C 109.5 . . ?
H11A C11 H11B 109.5 . . ?
H11A C11 H11C 109.5 . . ?
H11B C11 H11C 109.5 . . ?
C8 C12 H12A 109.5 . . ?
C8 C12 H12B 109.5 . . ?
C8 C12 H12C 109.5 . . ?
H12A C12 H12B 109.5 . . ?
H12A C12 H12C 109.5 . . ?
H12B C12 H12C 109.5 . . ?
C10 C13 H13A 109.5 . . ?
C10 C13 H13B 109.5 . . ?
C10 C13 H13C 109.5 . . ?
H13A C13 H13B 109.5 . . ?
H13A C13 H13C 109.5 . . ?
H13B C13 H13C 109.5 . . ?
O2 C14 O1 116.64(15) . . ?
O2 C14 O3 124.93(16) . . ?
O3 C14 O1 118.42(15) . . ?
C6 N1 C8 124.37(14) . . ?
C7 N1 C6 108.01(13) . . ?
C7 N1 C8 127.50(14) . . ?
C1 N2 C10 128.50(14) . . ?
C7 N2 C1 107.98(13) . . ?
C7 N2 C10 123.48(14) . . ?
C14 O1 H1 109.5 . . ?
H4A O4 H4B 105.7 . . ?
H4A O4 H4C 102.8 . . ?
H5A O5 H5B 104.4 . . ?
H6A O6 H6B 104.9 . . ?
H6A O6 H6C 115.6 . . ?
H7A O7 H7B 104.6 . . ?
H8B O8 H8A 104.5 . . ?
H8A O8 H8C 118.2 . . ?
H9AA O9 H9AB 104.5 . . ?
H9BC O9 H9BD 122(7) . . ?
H10B O10 H10A 104.5 . . ?
H10A O10 H10C 118.3 . . ?

loop_
_geom_torsion_atom_site_label_1
_geom_torsion_atom_site_label_2
_geom_torsion_atom_site_label_3
_geom_torsion_atom_site_label_4
_geom_torsion
_geom_torsion_site_symmetry_1
_geom_torsion_site_symmetry_2
_geom_torsion_site_symmetry_3
_geom_torsion_site_symmetry_4
_geom_torsion_publ_flag
C1 C2 C3 C4 0.4(3) . . . . ?
C1 C6 N1 C7 -0.68(18) . . . . ?
C1 C6 N1 C8 175.63(14) . . . . ?
C2 C1 C6 C5 1.0(3) . . . . ?
C2 C1 C6 N1 179.73(15) . . . . ?
C2 C1 N2 C7 -179.23(18) . . . . ?
C2 C1 N2 C10 3.2(3) . . . . ?
C2 C3 C4 C5 1.2(3) . . . . ?
C3 C4 C5 C6 -1.5(3) . . . . ?
C4 C5 C6 C1 0.5(3) . . . . ?
C4 C5 C6 N1 -177.89(17) . . . . ?
C5 C6 N1 C7 177.89(18) . . . . ?
C5 C6 N1 C8 -5.8(3) . . . . ?
C6 C1 C2 C3 -1.4(3) . . . . ?
C6 C1 N2 C7 -0.08(18) . . . . ?
C6 C1 N2 C10 -177.63(15) . . . . ?
C9 C8 N1 C6 165.19(15) . . . . ?
C9 C8 N1 C7 -19.2(2) . . . . ?
C11 C10 N2 C1 -58.5(2) . . . . ?
C11 C10 N2 C7 124.30(17) . . . . ?
C12 C8 N1 C6 -71.3(2) . . . . ?
C12 C8 N1 C7 104.30(19) . . . . ?
C13 C10 N2 C1 68.0(2) . . . . ?
C13 C10 N2 C7 -109.22(19) . . . . ?
N1 C7 N2 C1 -0.36(19) . . . . ?
N1 C7 N2 C10 177.35(14) . . . . ?
N2 C1 C2 C3 177.65(17) . . . . ?
N2 C1 C6 C5 -178.27(15) . . . . ?
N2 C1 C6 N1 0.46(18) . . . . ?
N2 C7 N1 C6 0.66(19) . . . . ?
N2 C7 N1 C8 -175.51(15) . . . . ?

_shelx_res_file                  
;
TITL PN3293_a.res in P-1
    pn3293_a.res
    created by SHELXL-2018/3 at 16:24:09 on 12-Jun-2024
REM Old TITL PN3293 in P-1
REM SHELXT solution in P-1: R1 0.104, Rweak 0.007, Alpha 0.029
REM <I/s> 0.000 for 0 systematic absences, Orientation as input
REM Formula found by SHELXT: C14 N2 O10
CELL 1.54178 8.0865 11.5014 12.6813 63.784 86.101 85.115
ZERR 2 0.0004 0.0005 0.0007 0.002 0.002 0.002
LATT 1
SFAC C H N O
UNIT 28 68 4 20

L.S. 10
PLAN  6
SIZE 0.026 0.2 0.534
TEMP -173.15
CONF
BOND
LIST 4
MORE -1
BOND $H
fmap 2
acta
OMIT 0 3 1
OMIT 0 4 1
OMIT 0 5 2
OMIT 0 7 4
OMIT 1 -2 8
OMIT 1 5 9
OMIT 1 7 12
OMIT 8 7 0
REM <olex2.extras>
REM <HklSrc "%.\\PN3293_a.hkl">
REM </olex2.extras>

WGHT    0.019700    0.975300
FVAR       1.05362
C1    1    0.258325    0.102000    0.433408    11.00000    0.01724    0.01687 =
         0.01862   -0.00758    0.00157   -0.00111
C2    1    0.241395    0.048976    0.355172    11.00000    0.02442    0.02485 =
         0.02154   -0.01268    0.00095   -0.00237
AFIX  43
H2    2    0.224234    0.102159    0.273957    11.00000   -1.20000
AFIX   0
C3    1    0.250846   -0.084773    0.401768    11.00000    0.02943    0.02533 =
         0.03045   -0.01777    0.00322   -0.00344
AFIX  43
H3    2    0.240537   -0.124517    0.351078    11.00000   -1.20000
AFIX   0
C4    1    0.275161   -0.163628    0.521445    11.00000    0.03069    0.01747 =
         0.03556   -0.01252    0.00362   -0.00087
AFIX  43
H4    2    0.282912   -0.255268    0.549265    11.00000   -1.20000
AFIX   0
C5    1    0.288220   -0.112362    0.600266    11.00000    0.02303    0.01827 =
         0.02388   -0.00615    0.00168   -0.00017
AFIX  43
H5    2    0.302049   -0.165958    0.681804    11.00000   -1.20000
AFIX   0
C6    1    0.279917    0.022807    0.553155    11.00000    0.01606    0.01898 =
         0.01863   -0.00852    0.00076   -0.00099
C7    1    0.282570    0.226316    0.523058    11.00000    0.01817    0.01778 =
         0.01815   -0.00881    0.00246   -0.00280
AFIX  43
H7    2    0.289307    0.300830    0.536336    11.00000   -1.20000
AFIX   0
C8    1    0.306220    0.060011    0.735199    11.00000    0.02175    0.02325 =
         0.01316   -0.00535   -0.00136   -0.00107
AFIX  13
H8    2    0.390255   -0.015255    0.765284    11.00000   -1.20000
AFIX   0
C9    1    0.363677    0.166824    0.760656    11.00000    0.02937    0.03516 =
         0.01928   -0.01285    0.00142   -0.01028
AFIX 137
H9A   2    0.277747    0.238131    0.738591    11.00000   -1.50000
H9B   2    0.466509    0.198990    0.715092    11.00000   -1.50000
H9C   2    0.383925    0.132412    0.844745    11.00000   -1.50000
AFIX   0
C10   1    0.237328    0.351965    0.308622    11.00000    0.02264    0.01561 =
         0.01716   -0.00435    0.00001   -0.00065
AFIX  13
H10   2    0.255797    0.425296    0.327774    11.00000   -1.20000
AFIX   0
C11   1    0.365241    0.357279    0.213181    11.00000    0.02976    0.02448 =
         0.01887   -0.00689    0.00545   -0.00391
AFIX 137
H11A  2    0.345900    0.290127    0.188461    11.00000   -1.50000
H11B  2    0.476969    0.342260    0.243971    11.00000   -1.50000
H11C  2    0.355266    0.442874    0.145619    11.00000   -1.50000
AFIX   0
C12   1    0.138847    0.013760    0.795887    11.00000    0.02658    0.02827 =
         0.01865   -0.00788    0.00383   -0.00672
AFIX 137
H12A  2    0.149078   -0.023095    0.881304    11.00000   -1.50000
H12B  2    0.103877   -0.052693    0.774984    11.00000   -1.50000
H12C  2    0.056046    0.087352    0.770366    11.00000   -1.50000
AFIX   0
C13   1    0.058802    0.369491    0.270282    11.00000    0.02483    0.03046 =
         0.03462   -0.00249   -0.00449    0.00154
AFIX 137
H13A  2    0.042075    0.453443    0.201564    11.00000   -1.50000
H13B  2   -0.017309    0.366746    0.334758    11.00000   -1.50000
H13C  2    0.036788    0.299558    0.249859    11.00000   -1.50000
AFIX   0

C14   1    0.818336    0.399735    0.599092    11.00000    0.01722    0.01679 =
         0.02355   -0.01152    0.00123   -0.00023
N1    3    0.293404    0.104887    0.606084    11.00000    0.01851    0.01865 =
         0.01605   -0.00800    0.00096   -0.00224
N2    3    0.260863    0.229658    0.418053    11.00000    0.01938    0.01659 =
         0.01632   -0.00697    0.00158   -0.00141
O1    4    0.969545    0.361757    0.642490    11.00000    0.01707    0.02909 =
         0.02484    0.00146    0.00012   -0.00173
AFIX 147
H1    2    1.039118    0.411080    0.595233    11.00000   -1.50000
AFIX   0
O2    4    0.700208    0.340997    0.663889    11.00000    0.01852    0.02110 =
         0.02281   -0.00656    0.00268   -0.00328
O3    4    0.804337    0.492622    0.497046    11.00000    0.01892    0.02257 =
         0.01840   -0.00462   -0.00116   -0.00198

AFIX   6
O4    4    0.771366    0.179873    0.887934    11.00000    0.02342    0.02462 =
         0.02040   -0.00919    0.00050   -0.00156
H4A   2    0.756063    0.231107    0.813982    11.00000   -1.50000
AFIX   6

O5    4    0.425752    0.506139    0.652515    11.00000    0.02322    0.02683 =
         0.02672   -0.01474   -0.00463    0.00273
H5A   2    0.357640    0.505054    0.602748    11.00000   -1.50000
H5B   2    0.511055    0.456061    0.649396    11.00000   -1.50000
AFIX   6
O6    4    0.290361    0.431327    0.875734    11.00000    0.02308    0.02244 =
         0.02624   -0.01009    0.00323   -0.00240
H6A   2    0.330154    0.452599    0.804561    11.00000   -1.50000
AFIX   6

O7    4    0.517007    0.234918    1.016913    11.00000    0.02078    0.02931 =
         0.02416   -0.01280    0.00138    0.00085
H7A   2    0.593017    0.219536    0.972034    11.00000   -1.50000
H7B   2    0.451662    0.296582    0.968372    11.00000   -1.50000
AFIX   6

O8    4    0.251622    0.069682    0.090104    11.00000    0.02901    0.02454 =
         0.02763   -0.00925   -0.00053   -0.00394
PART 1
H8B   2    0.178774    0.129540    0.047729    10.50000   -1.50000
PART 0
H8A   2    0.345964    0.106008    0.068379    11.00000   -1.50000
AFIX   6

O9    4    1.021245    0.271927   -0.029522    11.00000    0.02120    0.02687 =
         0.03064   -0.01303    0.00208   -0.00264
PART 1
H9AA  2    0.958432    0.264547   -0.079091    10.50000   -1.50000
H9AB  2    1.093701    0.326340   -0.073554    10.50000   -1.50000
AFIX   6
PART 0
O10   4    0.761093    0.337635    0.098038    11.00000    0.02728    0.03193 =
         0.03079   -0.01811    0.00005   -0.00304
PART 1
H10B  2    0.847182    0.319100    0.061980    10.50000   -1.50000
PART 0
H10A  2    0.678211    0.308324    0.078711    11.00000   -1.50000
AFIX   0

PART 2
H8C   2    0.244876   -0.001053    0.090553    10.50000    0.02557

PART 1
H4B   2    0.760782    0.103057    0.895754    10.50000    0.03542
PART 2
H4C   2    0.855781    0.201787    0.899442    10.50000    0.05421

H9BC  2    1.085724    0.210624    0.005708    10.50000    0.05015
H10C  2    0.748968    0.405937    0.097526    10.50000    0.03040
PART 1
H6B   2    0.280206    0.499972    0.881952    10.50000    0.02013
PART 2
H6C   2    0.202607    0.383427    0.896558    10.50000    0.09340

H9BD  2    0.950448    0.292130    0.000904    10.50000    0.10341
HKLF 4


REM  PN3293_a.res in P-1
REM wR2 = 0.1018, GooF = S = 1.130, Restrained GooF = 1.130 for all data
REM R1 = 0.0380 for 3561 Fo > 4sig(Fo) and 0.0405 for all 3838 data
REM 293 parameters refined using 0 restraints

END

WGHT      0.0198      0.9762

REM Highest difference peak  0.211,  deepest hole -0.251,  1-sigma level  0.047
Q1    1   0.2570  0.0569  0.4969  11.00000  0.05    0.21
Q2    1   0.6491  0.1834  0.9019  11.00000  0.05    0.21
Q3    1   0.3068 -0.1215  0.4607  11.00000  0.05    0.20
Q4    1   0.8647  0.3458  0.0679  11.00000  0.05    0.20
Q5    1   0.2469  0.0781  0.3909  11.00000  0.05    0.19
Q6    1   0.3028  0.4952  0.6719  11.00000  0.05    0.18
;
_shelx_res_checksum              87903
_shelx_hkl_file                  
;
  -1   0   0  121.49    5.70
  -3   0   0 2428.86  104.59
  -3   0   0 2385.46  104.19
  -4   0   0 8245.17  365.06
  -4   0   0 8663.43  365.56
  -4   0   0 8614.14  366.26
  -5   0   0  189.18   12.00
  -5   0   0  209.78   11.90
  -5   0   0  192.28   12.80
  -6   0   0  341.17   22.00
   6   0   0  351.06   16.50
   6   0   0  335.47   17.00
   6   0   0  345.87   16.30
   7   0   0  235.88   11.70
   7   0   0  229.58   11.50
   7   0   0  230.58   11.50
   7   0   0  235.58   11.30
   8   0   0   97.49    5.50
   8   0   0   95.89    5.40
   8   0   0   81.59    5.00
   9   0   0  155.48    7.60
   9   0   0  158.68    7.40
   9  -1   0    1.30    0.80
   9  -1   0    1.30    1.00
   9  -1   0    1.70    1.10
   8  -1   0  524.45   22.50
   8  -1   0  494.55   22.80
   8  -1   0  494.95   22.40
   8  -1   0  487.85   22.60
   7  -1   0    0.50    1.40
   7  -1   0    2.70    1.30
   7  -1   0    2.80    1.30
   7  -1   0    3.00    1.00
   6  -1   0  115.59    6.80
   6  -1   0  118.69    6.90
   6  -1   0  126.99    6.70
   6  -1   0  126.79    6.80
  -5   1   0  836.82   39.20
  -5   1   0  773.22   38.20
  -5   1   0  816.52   38.10
  -4   1   0 1362.96   62.29
  -4   1   0 1433.56   62.49
  -3   1   0  151.78    8.50
  -3   1   0  157.48    8.50
  -2   1   0 5895.51  252.97
   1  -1   0   21.80    1.80
  -1   1   0   21.50    1.30
  -1   1   0   25.10    1.50
  -1   1   0   21.40    1.80
  -1   1   0   24.80    2.00
   0  -1   0  134.99    5.70
   0  -1   0  115.89    5.80
   0  -1   0  120.89    5.80
   0   1   0  125.89    5.80
   0   1   0  112.59    5.80
   0   1   0  128.29    5.60
  -1  -1   0  726.63   32.70
  -1  -1   0  734.53   32.30
  -1  -1   0  722.13   32.70
  -1  -1   0  738.93   32.20
   1   1   0  812.82   33.00
   1   1   0  747.03   32.60
  -2  -1   0 1608.04   69.29
  -2  -1   0 1636.54   68.19
  -2  -1   0 1523.85   68.19
  -3  -1   0   10.90    2.30
  -4  -1   0   54.19    5.60
  -4  -1   0   54.09    5.00
  -5  -1   0  635.34   30.00
  -5  -1   0  610.34   30.70
  -6  -1   0  218.08   16.90
   6   1   0  196.08   10.10
   6   1   0  195.18   10.30
   6   1   0  190.98    9.90
   7   1   0  225.78   12.00
   7   1   0  240.18   12.00
   7   1   0  236.08   11.40
   7   1   0  255.97   11.80
   8   1   0  111.89    6.30
   8   1   0  115.89    6.40
   9   1   0   53.19    3.40
   9   1   0   58.89    3.30
   9  -2   0    2.00    1.00
   9  -2   0    2.80    1.10
   8  -2   0   23.90    2.00
   8  -2   0   21.10    2.30
   8  -2   0   26.60    2.90
   8  -2   0   29.30    2.70
   7  -2   0  162.78    9.20
   7  -2   0  176.78    8.80
   7  -2   0  175.38    8.50
   7  -2   0  171.68    8.90
   6  -2   0   83.89    4.70
   6  -2   0   73.49    5.20
   6  -2   0   81.59    5.00
   6  -2   0   91.09    5.40
  -5   2   0   13.00    4.40
  -5   2   0   19.20    6.20
  -4   2   0  300.37   13.90
  -4   2   0  322.77   16.30
  -4   2   0  291.17   14.20
  -3   2   0  846.82   38.80
  -3   2   0  821.72   37.30
  -3   2   0  834.12   37.30
  -3   2   0  918.41   39.20
   2  -2   0 1359.16   57.79
  -2   2   0 1317.07   56.29
  -2   2   0 1260.97   57.19
  -2   2   0 1264.07   56.19
   1  -2   0  508.75   24.50
   1  -2   0  555.64   24.70
   1  -2   0  545.15   23.90
  -1   2   0  586.24   25.00
  -1   2   0  530.65   23.90
  -1   2   0  531.35   24.40
   0  -2   0   50.69    3.30
   0  -2   0   53.49    3.00
   0  -2   0   45.10    3.20
   0   2   0   53.19    3.40
   0   2   0   52.09    3.00
   0   2   0   50.29    3.30
  -1  -2   0  638.14   28.60
  -1  -2   0  651.13   28.00
  -1  -2   0  625.34   28.40
   1   2   0  651.03   28.00
   1   2   0  623.44   28.60
  -2  -2   0 1012.90   41.20
  -2  -2   0  888.71   41.20
  -2  -2   0  944.31   42.10
  -2  -2   0  931.51   41.90
  -3  -2   0    9.00    2.00
  -3  -2   0    8.20    2.30
  -3  -2   0   10.10    1.50
  -3  -2   0    8.30    1.30
  -4  -2   0  644.94   29.60
  -4  -2   0  594.54   29.40
  -4  -2   0  630.84   27.30
  -4  -2   0  585.84   27.50
  -5  -2   0   12.10    4.20
  -5  -2   0   20.20    4.80
  -5  -2   0   17.40    2.10
  -6  -2   0   20.70    8.40
   6   2   0   13.80    1.90
   6   2   0   14.50    2.60
   6   2   0   12.10    2.10
   6   2   0   17.00    2.90
   7   2   0   13.90    1.70
   7   2   0   15.10    2.10
   7   2   0   12.10    2.10
   8   2   0  300.07   14.50
   8   2   0  306.47   14.60
   9  -3   0    1.30    0.90
   9  -3   0    3.70    1.00
   8  -3   0    2.50    1.20
   8  -3   0    2.60    1.10
   8  -3   0    2.80    1.10
   7  -3   0   17.20    2.20
   7  -3   0   17.70    2.40
   7  -3   0   18.50    2.60
   7  -3   0   17.30    1.80
   6  -3   0   33.10    2.90
   6  -3   0   34.10    2.70
   6  -3   0   36.20    3.60
   6  -3   0   34.60    3.30
   5  -3   0    0.90    1.20
   5  -3   0   -2.10    1.40
   5  -3   0    1.70    1.00
  -5   3   0    2.90    5.50
  -5   3   0    5.00    7.00
  -5   3   0    0.10    1.30
  -4   3   0  172.98    9.10
  -4   3   0  180.68   11.50
  -4   3   0  189.18   12.40
  -3   3   0   31.40    3.90
  -3   3   0   30.40    2.60
  -3   3   0   30.80    3.90
  -3   3   0   28.50    4.20
   2  -3   0   90.89    7.90
  -2   3   0   72.89    5.40
   1  -3   0 4809.12  203.68
   1  -3   0 4994.90  202.78
  -1   3   0 4468.45  202.68
  -1   3   0 4622.54  203.58
  -1  -3   0  311.37   15.60
  -1  -3   0  314.07   15.60
  -1  -3   0  303.87   14.90
   1   3   0  333.57   15.80
   1   3   0  342.97   14.90
  -2  -3   0  831.02   35.60
  -2  -3   0  773.52   36.50
  -3  -3   0 1084.29   49.30
  -3  -3   0 1063.99   49.00
  -3  -3   0 1108.79   47.80
  -4  -3   0   10.20    1.70
  -4  -3   0    6.00    2.70
  -5  -3   0   90.59    5.70
  -5  -3   0   86.09    9.50
   5   3   0   92.79    5.80
  -6  -3   0  263.97   19.20
  -6  -3   0  236.48   11.60
   6   3   0  200.48   11.50
   6   3   0  216.08   11.40
   6   3   0  222.88   10.40
   7   3   0   47.90    3.90
   7   3   0   47.40    3.10
   7   3   0   51.29    4.20
   8   3   0  206.58   11.00
   8   3   0  236.28   11.20
   9   3   0    2.90    0.80
   9   3   0    1.50    1.00
   8  -4   0    8.10    1.60
   8  -4   0   10.10    1.50
   7  -4   0   12.80    2.40
   6  -4   0   86.39    4.80
   6  -4   0   85.19    5.60
   6  -4   0   90.09    5.10
   6  -4   0   76.89    5.70
  -6   4   0   89.19    4.80
  -6   4   0  100.49    6.90
   5  -4   0  159.58    9.20
   5  -4   0  172.58    8.50
   5  -4   0  171.48    9.10
  -5   4   0  173.48    8.20
  -5   4   0  176.98    9.70
  -4   4   0  359.56   17.60
  -4   4   0  363.26   20.40
  -3   4   0 1466.05   66.79
  -3   4   0 1480.15   64.79
  -3   4   0 1467.25   66.59
  -2   4   0 1607.64   71.89
  -2   4   0 1660.03   73.29
  -2   4   0 1666.03   73.29
   1  -4   0   25.30    3.60
   1  -4   0   25.40    2.80
  -1   4   0   23.30    3.60
  -1   4   0   22.90    3.20
   0  -4   0  333.87   16.80
  -1  -4   0 1060.09   46.90
  -1  -4   0  920.31   45.80
   1   4   0 1081.19   47.40
   1   4   0 1061.49   46.00
   1   4   0 1077.79   45.70
  -2  -4   0  352.86   16.70
  -2  -4   0  345.07   17.70
   2   4   0  348.27   16.50
  -3  -4   0  446.26   22.10
  -3  -4   0  427.26   20.50
  -4  -4   0   60.39    4.70
  -4  -4   0   67.59    7.20
  -4  -4   0   59.09    3.50
  -5  -4   0   22.40    3.20
  -5  -4   0   22.90    2.00
  -5  -4   0   21.60    5.90
   5   4   0   18.20    2.90
  -6  -4   0    0.00    0.80
  -6  -4   0   -1.20    2.30
   6   4   0   -0.80    1.00
   6   4   0    3.00    1.60
   6   4   0    0.20    0.90
  -7  -4   0   79.49    6.90
  -7  -4   0   70.29    4.00
   7   4   0   61.09    4.90
   7   4   0   58.99    3.60
   7   4   0   69.89    4.80
  -8  -4   0   16.10    2.10
   8   4   0   21.30    2.30
   8   4   0   21.20    2.60
   9   4   0    2.20    0.70
   9   4   0    1.70    1.00
   8  -5   0  385.66   17.20
   8  -5   0  350.96   17.50
   8  -5   0  402.26   17.10
   7  -5   0   39.40    3.60
   7  -5   0   44.10    3.20
   7  -5   0   38.20    3.50
  -7   5   0   44.00    3.00
   6  -5   0   49.00    4.20
   6  -5   0   46.60    4.00
   6  -5   0   49.30    3.60
  -6   5   0   47.00    3.20
   5  -5   0  261.07   13.30
   5  -5   0  242.38   12.10
   5  -5   0  261.37   12.40
   5  -5   0  261.47   13.00
  -5   5   0  246.18   14.10
  -5   5   0  281.47   12.30
   4  -5   0  284.77   14.60
   4  -5   0  311.87   15.10
   4  -5   0  313.97   13.90
  -4   5   0  319.07   14.10
  -4   5   0  309.27   15.90
  -4   5   0  286.47   19.80
  -3   5   0 2463.75  107.29
  -3   5   0 2319.87  107.09
  -3   5   0 2373.06  104.89
  -3   5   0 2428.06  103.19
  -2   5   0   39.70    3.80
  -2   5   0   42.90    5.80
  -2   5   0   46.60    5.90
  -2   5   0   44.20    2.70
   1  -5   0 3077.09  136.19
  -1   5   0 2905.91  138.39
  -1   5   0 3209.38  134.69
  -1   5   0 3203.88  135.59
   0  -5   0  139.09    9.20
   0   5   0  138.29    9.20
  -1  -5   0 2215.18   98.49
  -1  -5   0 2163.28   99.59
   1   5   0 2353.46   98.29
   1   5   0 2152.48   98.19
   1   5   0 2446.86   98.59
   1   5   0 2202.18  100.29
  -2  -5   0  113.59    5.90
  -2  -5   0  122.19    7.20
  -2  -5   0  125.09    8.60
   2   5   0  109.99    7.60
   2   5   0  121.99    9.40
  -3  -5   0 1268.37   60.39
  -3  -5   0 1418.56   59.09
  -3  -5   0 1390.36   62.49
  -4  -5   0 1303.77   57.39
  -4  -5   0 1202.98   66.09
  -4  -5   0 1303.17   55.59
  -5  -5   0  867.01   42.40
  -5  -5   0  850.61   36.70
  -5  -5   0  903.51   38.80
   5   5   0  784.92   36.20
   5   5   0  767.42   36.10
  -6  -5   0  421.36   20.60
  -6  -5   0  397.36   18.40
   6   5   0  388.76   17.90
   6   5   0  383.36   19.60
   6   5   0  427.96   19.60
  -7  -5   0   18.80    1.90
   7   5   0   21.40    2.80
  -8  -5   0  189.38    8.90
   8   5   0  184.98    9.70
   8   5   0  177.68    9.40
   9   5   0   20.10    1.70
   8  -6   0   10.20    1.50
   8  -6   0   14.50    1.80
   7  -6   0  229.48   11.70
   7  -6   0  249.78   11.30
   7  -6   0  245.48   12.00
  -7   6   0  233.38   11.30
   6  -6   0   49.60    3.80
   6  -6   0   49.40    4.20
  -6   6   0   49.10    3.30
   5  -6   0  315.27   16.10
   5  -6   0  333.97   15.40
   5  -6   0  334.97   16.50
  -5   6   0  341.27   15.40
  -5   6   0  323.37   17.70
   4  -6   0  224.28   11.30
   4  -6   0  192.18   10.20
   4  -6   0  215.48   10.40
   4  -6   0  193.78   10.00
  -4   6   0  215.98   12.50
  -4   6   0  235.18   10.40
  -4   6   0  216.08   10.40
   3  -6   0  260.07   12.20
  -3   6   0  270.67   14.30
  -3   6   0  236.18   12.10
  -3   6   0  266.07   12.20
  -2   6   0    9.80    5.50
  -2   6   0   12.70    2.50
  -2   6   0   14.50    1.60
  -2   6   0   12.00    5.50
   1  -6   0  157.68   12.00
   1  -6   0  169.38   11.00
  -1   6   0  170.78   12.20
  -1   6   0  166.98   11.70
  -1   6   0  164.98    7.90
  -1   6   0  145.79    9.40
   0  -6   0   53.89    6.50
   0   6   0   54.69    3.30
   0   6   0   49.40    6.00
   0   6   0   51.39    6.70
   0   6   0   61.09    5.10
  -1  -6   0  215.38   13.90
  -1  -6   0  216.98   10.60
  -1  -6   0  205.58   12.20
   1   6   0  251.07   12.80
   1   6   0  239.58   12.80
   1   6   0  234.58   15.10
  -2  -6   0   54.39    5.00
  -2  -6   0   63.89    7.20
  -2  -6   0   52.99    3.30
   2   6   0   43.20    7.50
  -3  -6   0   27.90    5.70
  -3  -6   0   23.60    2.10
  -3  -6   0   18.80    3.20
   3   6   0   22.60    1.90
  -4  -6   0  396.06   17.40
  -4  -6   0  381.66   19.50
  -4  -6   0  384.36   22.60
   4   6   0  341.97   17.00
  -5  -6   0  206.58   12.90
  -5  -6   0  234.28   10.70
  -5  -6   0  255.47   20.00
  -5  -6   0  225.78   10.70
   5   6   0  207.38   10.00
   5   6   0  195.68   10.10
  -6  -6   0   12.50    1.70
  -6  -6   0   11.20    1.80
  -6  -6   0   16.30    4.70
   6   6   0   11.60    2.20
   6   6   0   13.70    1.80
   6   6   0   12.80    2.30
  -7  -6   0    8.50    1.30
   7   6   0    8.60    1.80
   7   6   0    9.60    2.00
   8   6   0   29.00    2.70
   7  -7   0   96.09    5.50
   7  -7   0   92.69    5.20
   7  -7   0   92.89    5.00
  -7   7   0   86.59    4.80
   6  -7   0  106.69    6.40
   6  -7   0   93.29    6.00
   6  -7   0  101.69    5.70
  -6   7   0  113.19    5.70
   5  -7   0  172.18    8.80
   5  -7   0  175.98    9.60
   5  -7   0  171.98    9.50
  -5   7   0  174.08    8.70
  -5   7   0  168.58    8.70
  -5   7   0  163.38   15.70
   4  -7   0  461.45   21.30
   4  -7   0  496.75   21.80
   4  -7   0  475.65   22.60
  -4   7   0  475.05   24.60
  -4   7   0  478.35   21.70
  -4   7   0  460.55   23.00
   3  -7   0  133.89    7.10
   3  -7   0  131.89    7.30
  -3   7   0  140.09    7.30
  -3   7   0  142.59    7.20
  -3   7   0  142.09    9.80
   2  -7   0  219.18   11.10
   2  -7   0  225.78   11.00
  -2   7   0  229.78   13.40
  -2   7   0  221.68   11.00
  -2   7   0  237.28   11.00
   1  -7   0   18.50    2.10
   1  -7   0   15.60    2.60
   1  -7   0   21.50    6.70
  -1   7   0   22.80    8.30
  -1   7   0   16.50    1.90
  -1   7   0   15.80    3.30
  -1   7   0   19.30    2.40
   0  -7   0 1577.94   71.69
   0  -7   0 1674.53   74.09
   0  -7   0 1598.74   71.49
   0  -7   0 1640.64   76.39
   0  -7   0 1641.24   71.19
   0   7   0 1662.13   77.29
   0   7   0 1654.73   74.59
   0   7   0 1604.74   71.49
   0   7   0 1648.73   71.39
   0   7   0 1784.12   74.29
  -1  -7   0  315.47   19.50
  -1  -7   0  316.07   14.80
  -1  -7   0  311.87   14.90
  -1  -7   0  308.47   17.20
   1   7   0  335.27   21.70
   1   7   0  318.37   14.70
   1   7   0  319.47   14.90
   1   7   0  355.76   18.90
   1   7   0  348.97   17.90
   1   7   0  301.07   14.80
  -2  -7   0  245.18   16.90
  -2  -7   0  259.07   12.00
   2   7   0  246.38   11.80
   2   7   0  245.58   12.50
  -3  -7   0   98.59   11.70
  -3  -7   0   95.69    5.50
  -3  -7   0  109.79    5.60
  -3  -7   0   85.39    7.80
   3   7   0   92.99    5.30
  -4  -7   0  191.78   12.30
  -4  -7   0  187.68    9.50
  -4  -7   0  197.88    9.60
  -4  -7   0  180.88   17.40
   4   7   0  187.08    9.30
  -5  -7   0   70.49    4.30
  -5  -7   0   69.49    7.60
  -5  -7   0   64.39    4.30
   5   7   0   65.79    3.90
  -6  -7   0  192.28    9.60
  -6  -7   0  192.88    9.70
   6   7   0  202.78   12.20
  -7  -7   0    7.00    1.10
   7   7   0    6.40    1.30
   7   7   0    8.00    1.70
   8   7   0   77.19    4.40
   7  -8   0   71.79    4.00
   7  -8   0   68.99    4.10
  -7   8   0   65.19    3.80
   6  -8   0   16.70    2.50
   6  -8   0   18.40    2.20
  -6   8   0   17.20    1.80
  -6   8   0   15.00    2.60
   5  -8   0   30.90    3.20
   5  -8   0   26.00    3.00
   5  -8   0   21.30    2.70
  -5   8   0   24.20    3.00
  -5   8   0   26.20    2.20
   4  -8   0   -0.50    0.80
   4  -8   0   -1.50    1.20
   4  -8   0   -0.50    1.30
  -4   8   0    0.30    0.90
  -4   8   0    0.10    0.90
  -4   8   0    1.50    5.20
   3  -8   0   28.20    3.40
   3  -8   0   19.90    3.00
   3  -8   0   24.60    2.30
  -3   8   0   19.40    5.00
  -3   8   0   25.60    2.40
  -3   8   0   18.20    2.30
  -2   8   0  245.48   11.70
  -2   8   0  227.88   14.90
   1  -8   0    4.30    1.30
   1  -8   0    6.10    1.20
  -1   8   0    4.90    1.10
  -1   8   0    4.00    1.10
  -1   8   0    4.00    1.50
  -1   8   0    5.90    3.60
   0  -8   0  186.78   17.00
   0  -8   0  178.28    9.10
   0  -8   0  169.48    8.70
   0   8   0  188.18   12.90
   0   8   0  168.18    8.80
   0   8   0  182.38    9.00
   0   8   0  171.88    8.70
  -1  -8   0   28.80    2.50
  -1  -8   0   31.60    6.10
  -1  -8   0   29.80    2.40
  -1  -8   0   32.10    2.90
  -1  -8   0   21.00    8.80
   1   8   0   29.80    2.60
   1   8   0   26.80    2.40
  -2  -8   0  343.87   16.00
  -2  -8   0  345.47   16.30
  -2  -8   0  329.17   19.20
  -2  -8   0  352.26   23.80
  -2  -8   0  336.87   15.90
   2   8   0  351.76   15.80
   2   8   0  330.77   16.00
  -3  -8   0  150.58    8.00
  -3  -8   0  152.48    8.00
   3   8   0  157.88    7.90
  -4  -8   0   25.70    2.40
  -4  -8   0   27.40    2.60
  -4  -8   0   24.60    5.50
   4   8   0   25.00    2.20
  -5  -8   0   25.40    2.30
  -5  -8   0   23.40    2.40
   5   8   0   23.30    1.90
   5   8   0   24.50    2.80
  -6  -8   0   25.20    2.20
  -6  -8   0   24.30    2.20
   6   8   0   22.70    2.80
   6   8   0   27.00    2.90
  -7  -8   0   10.60    1.50
  -7  -8   0   12.90    1.50
   7   8   0   17.20    2.20
   7   8   0   16.10    2.00
   6  -9   0    5.80    1.10
   6  -9   0    7.30    1.20
   5  -9   0  432.66   19.10
   5  -9   0  423.66   19.90
  -5   9   0  371.46   18.40
  -5   9   0  409.86   18.70
   4  -9   0   13.50    1.60
   4  -9   0   16.70    2.40
  -4   9   0   14.00    2.50
  -4   9   0   14.20    1.80
   3  -9   0    8.10    1.40
  -3   9   0    7.40    1.30
  -3   9   0    9.10    1.50
   2  -9   0   37.00    3.90
   2  -9   0   47.60    3.30
  -2   9   0   35.70    7.60
  -2   9   0   41.00    3.10
  -2   9   0   47.70    3.40
   1  -9   0   20.50    2.40
   1  -9   0   23.70    2.20
  -1   9   0   16.40    2.20
  -1   9   0   21.00    7.80
  -1   9   0   18.70    2.20
  -1   9   0   20.10    2.10
   0  -9   0   11.60    1.50
   0  -9   0   10.40    1.80
   0   9   0   13.10    1.80
   0   9   0    9.30    1.50
   0   9   0   10.40    1.60
  -1  -9   0  137.19    7.10
  -1  -9   0  133.19    7.30
   1   9   0  128.79    7.10
   1   9   0  124.89    6.90
  -2  -9   0  287.27   13.20
  -2  -9   0  259.97   12.90
  -2  -9   0  274.87   13.40
  -2  -9   0  253.97   19.50
   2   9   0  281.97   13.20
   2   9   0  265.77   12.90
  -3  -9   0   35.60    3.00
  -3  -9   0   44.40    3.20
  -3  -9   0   28.20    8.50
   3   9   0   46.30    3.10
  -4  -9   0  113.29    6.40
   4   9   0  123.69    7.10
  -5  -9   0  370.36   16.70
  -5  -9   0  362.26   16.80
   5   9   0  346.47   16.30
   5   9   0  364.56   17.40
  -6  -9   0   63.99    3.80
  -6  -9   0   64.19    3.80
   6   9   0   70.29    4.40
   6   9   0   64.09    4.30
  -7  -9   0  274.47   12.50
  -7  -9   0  274.67   12.70
   7   9   0  285.87   12.70
   7   9   0  279.87   12.90
   5 -10   0   72.19    4.10
  -5  10   0   69.39    3.80
  -5  10   0   65.79    3.60
   4 -10   0   47.50    2.60
   4 -10   0   50.29    3.40
  -4  10   0   49.99    3.10
  -4  10   0   40.60    3.00
   3 -10   0  368.46   17.00
   3 -10   0  378.36   17.40
  -3  10   0  353.26   17.10
  -3  10   0  386.06   17.20
   2 -10   0    2.60    0.90
   2 -10   0   -3.00    1.50
  -2  10   0    1.00    1.40
  -2  10   0   -0.40    0.80
   1 -10   0   90.09    5.50
  -1  10   0   93.89    5.20
  -1  10   0   88.49    5.40
  -1  10   0   92.79    5.40
   0 -10   0   18.10    2.70
   0 -10   0   24.50    2.50
   0  10   0   25.50    3.40
   0  10   0   24.00    2.40
  -1 -10   0   50.49    3.50
   1  10   0   55.49    3.90
   1  10   0   53.99    4.00
  -2 -10   0    9.10    1.70
  -2 -10   0   10.60    1.60
   2  10   0   10.60    1.50
   2  10   0   11.70    1.70
  -3 -10   0   -0.50    0.80
  -3 -10   0   -1.90    1.50
  -3 -10   0   -1.10    0.80
   3  10   0   -0.20    0.70
  -4 -10   0   25.20    2.10
  -4 -10   0   27.80    2.40
   4  10   0   25.70    2.10
  -5 -10   0   -0.20    0.60
  -5 -10   0   -0.20    0.70
   5  10   0    0.20    0.90
   5  10   0   -0.10    0.50
  -6 -10   0   61.39    4.00
  -6 -10   0   60.39    3.40
   6  10   0   56.69    3.60
   6  10   0   66.79    3.70
   4 -11   0   30.30    2.20
  -4  11   0   25.40    2.10
  -4  11   0   20.20    2.00
   3 -11   0   65.69    3.60
  -3  11   0   62.79    3.70
  -3  11   0   71.79    3.80
   2 -11   0   25.30    2.10
  -2  11   0   19.20    2.00
  -2  11   0   25.20    2.10
   1 -11   0   53.49    3.60
  -1  11   0   56.29    3.60
  -1  11   0   58.09    3.60
   0 -11   0    8.50    1.20
   0 -11   0    7.10    1.40
   0  11   0    8.10    1.30
   0  11   0    9.00    1.40
  -1 -11   0   90.99    5.00
  -1 -11   0   92.39    5.30
   1  11   0   95.39    5.00
   1  11   0   93.89    5.20
  -2 -11   0   -0.60    1.00
  -2 -11   0    1.10    0.80
   2  11   0    2.20    0.80
   2  11   0   -0.80    1.60
  -3 -11   0  117.99    6.60
  -3 -11   0  129.19    6.50
   3  11   0  129.89    6.40
  -4 -11   0   10.00    1.30
  -4 -11   0    6.50    1.20
   4  11   0    9.40    1.10
   4  11   0   10.10    1.50
  -5 -11   0    0.60    0.60
   5  11   0    0.90    0.80
   5  11   0    0.10    0.70
   1 -12   0    6.50    1.00
   0 -12   0  157.18    7.90
   0  12   0  166.28    7.70
   0  12   0  162.98    7.80
  -1 -12   0   46.10    3.00
  -1 -12   0   46.30    3.00
   1  12   0   42.80    2.50
   1  12   0   51.89    2.90
  -2 -12   0  118.69    6.60
  -2 -12   0  135.59    6.40
   2  12   0  134.99    6.50
   2  12   0  145.99    6.60
  -3 -12   0   70.89    3.70
   3  12   0   71.19    3.60
   3  12   0   67.29    3.70
   4  11  -1   99.29    4.90
   4  11  -1   90.39    4.70
  -4 -11   1   99.79    4.90
   3  11  -1    3.10    0.80
   3  11  -1    4.50    1.20
  -3 -11   1    4.60    0.90
   2  11  -1  126.49    6.50
   2  11  -1  123.29    6.30
  -2 -11   1  119.39    6.20
  -2 -11   1  121.09    6.40
   1  11  -1   79.69    4.10
   1  11  -1   76.69    4.80
  -1 -11   1   76.39    4.50
  -1 -11   1   78.19    4.20
   0  11  -1   61.69    3.80
   0  11  -1   60.89    4.60
   0 -11   1   66.19    4.00
  -1  11  -1   69.69    4.70
  -1  11  -1   73.69    4.20
  -2  11  -1   10.30    1.30
   2 -11   1    6.60    1.10
  -3  11  -1   80.59    4.30
   3 -11   1   84.59    4.00
   3 -11   1   76.69    4.50
   5  10  -1  109.19    5.60
   5  10  -1  109.09    5.00
  -5 -10   1  102.49    5.40
  -5 -10   1   99.59    5.30
   4  10  -1    0.70    0.60
   4  10  -1   -1.00    0.80
  -4 -10   1    0.80    0.80
  -4 -10   1    1.30    0.80
   3  10  -1   16.50    1.70
  -3 -10   1   10.60    1.40
  -3 -10   1   14.90    1.70
  -3 -10   1   16.50    2.10
   2  10  -1   31.80    2.60
  -2 -10   1   29.10    2.60
  -2 -10   1   28.30    2.50
   1  10  -1   66.49    4.10
   1  10  -1   70.39    4.30
  -1 -10   1   77.19    4.60
  -1 -10   1   61.79    4.10
   0  10  -1  125.89    6.60
   0  10  -1  127.29    6.70
   0 -10   1  114.89    6.30
   0 -10   1  124.19    6.80
  -1  10  -1    2.80    0.90
  -1  10  -1    1.50    1.20
   1 -10   1    2.60    1.00
  -2  10  -1    8.10    1.40
  -2  10  -1    8.50    1.30
   2 -10   1    8.00    1.30
  -3  10  -1  126.09    6.70
  -3  10  -1  132.29    6.80
   3 -10   1  134.29    6.60
  -4  10  -1    0.40    0.70
  -4  10  -1    0.10    0.70
   4 -10   1    0.00    0.90
   6   9  -1   23.90    2.20
   6   9  -1   22.00    2.30
  -6  -9   1   19.70    2.10
  -6  -9   1   23.00    1.80
   5   9  -1   82.29    4.30
   5   9  -1   89.49    5.20
  -5  -9   1   84.09    4.70
  -5  -9   1   73.19    4.50
   4   9  -1   20.30    1.90
   4   9  -1   21.90    2.30
  -4  -9   1   16.60    1.90
  -4  -9   1   17.80    2.10
   3   9  -1  246.88   11.80
  -3  -9   1  248.18   11.90
  -3  -9   1  240.28   12.10
  -3  -9   1  236.68   11.70
   2   9  -1  121.89    6.80
   2   9  -1  130.09    6.60
  -2  -9   1  128.29    6.80
  -2  -9   1  119.69    7.00
  -2  -9   1  126.99    6.60
   1   9  -1   24.00    2.30
   1   9  -1   26.30    2.50
  -1  -9   1   18.10    2.50
  -1  -9   1   21.80    2.20
   0   9  -1   33.10    2.80
   0   9  -1   32.70    2.80
   0  -9   1   30.70    2.90
   0  -9   1   30.30    2.60
  -1   9  -1   91.19    5.30
  -1   9  -1   92.69    5.40
  -1   9  -1   97.09    5.60
   1  -9   1   92.89    5.10
   1  -9   1   92.79    5.60
  -2   9  -1  105.29    5.80
  -2   9  -1   99.69    5.70
   2  -9   1  103.69    5.70
   2  -9   1   85.09    7.50
  -3   9  -1  150.88    7.80
  -3   9  -1  149.69    7.80
   3  -9   1  140.99    8.00
   3  -9   1  155.68    7.70
  -4   9  -1   43.10    3.10
  -4   9  -1   41.50    3.10
   4  -9   1   53.59    3.70
   4  -9   1   43.30    2.70
  -5   9  -1   28.20    2.20
  -5   9  -1   29.20    2.20
   5  -9   1   32.70    2.80
   5  -9   1   32.50    2.60
   7   8  -1   39.10    2.90
   7   8  -1   48.10    3.20
  -7  -8   1   38.30    2.60
  -7  -8   1   40.30    2.60
   6   8  -1  303.17   14.20
   6   8  -1  291.47   13.90
  -6  -8   1  263.07   13.30
  -6  -8   1  281.47   13.50
   5   8  -1  205.18   10.60
   5   8  -1  183.08    9.50
  -5  -8   1  201.48   10.00
  -5  -8   1  219.58   10.10
   4   8  -1    7.10    1.20
  -4  -8   1    5.30    1.20
  -4  -8   1   -2.10    5.30
   3   8  -1  106.39    5.70
  -3  -8   1  109.79   10.50
  -3  -8   1   91.29    5.60
  -3  -8   1  101.89    5.80
   2   8  -1  546.75   25.40
   2   8  -1  559.34   25.10
  -2  -8   1  577.84   25.50
  -2  -8   1  512.05   24.90
  -2  -8   1  594.04   25.20
  -2  -8   1  527.55   28.70
   1   8  -1   77.89    4.80
   1   8  -1   73.69    4.60
  -1  -8   1   87.59    4.90
  -1  -8   1   80.19    4.60
  -1  -8   1   72.29    5.00
  -1  -8   1   92.69   11.70
  -1  -8   1  102.29   14.00
   0   8  -1 1083.59   45.00
   0   8  -1 1000.80   45.00
   0   8  -1  984.60   44.70
   0   8  -1 1021.30   48.90
   0  -8   1  989.40   44.70
   0  -8   1 1003.90   45.10
   0  -8   1 1039.80   52.89
  -1   8  -1   80.09    9.70
  -1   8  -1   79.49    4.70
  -1   8  -1   75.69    4.80
  -1   8  -1   73.69    4.60
   1  -8   1   63.59    4.70
   1  -8   1   82.19    4.50
   1  -8   1   62.69   13.60
  -2   8  -1  568.84   26.00
  -2   8  -1  575.64   26.00
  -2   8  -1  537.35   29.30
   2  -8   1  613.64   26.00
   2  -8   1  553.54   26.30
  -3   8  -1   42.50    7.60
  -3   8  -1   38.30    3.00
  -3   8  -1   36.50    2.80
   3  -8   1   31.30    2.60
   3  -8   1   26.00    3.40
  -4   8  -1  228.18   11.30
  -4   8  -1  234.18   11.20
   4  -8   1  232.38   11.80
   4  -8   1  223.38   10.90
  -5   8  -1    0.10    0.90
  -5   8  -1    0.20    0.70
   5  -8   1    1.60    1.20
   5  -8   1   -0.40    1.00
  -6   8  -1    4.50    1.00
  -6   8  -1    2.60    1.10
   6  -8   1    5.20    1.30
   6  -8   1    6.00    1.40
   8   7  -1   90.69    4.80
   8   7  -1   87.29    4.80
  -8  -7   1   94.59    5.10
   7   7  -1   89.19    5.20
   7   7  -1   87.59    6.20
  -7  -7   1   91.49    4.80
  -7  -7   1   80.79    4.70
   6   7  -1   33.00    3.60
   6   7  -1   41.30    3.50
  -6  -7   1   39.10    2.90
  -6  -7   1   38.30    2.90
   5   7  -1   35.00    3.40
   5   7  -1   29.50    2.30
  -5  -7   1   34.40    2.80
  -5  -7   1   29.30    5.90
  -5  -7   1   33.10    2.70
   4   7  -1   55.59    3.80
  -4  -7   1   67.29    4.10
  -4  -7   1   63.09    7.40
  -4  -7   1   62.09    4.10
   3   7  -1   85.79    5.00
  -3  -7   1   96.59    5.30
  -3  -7   1   97.99    8.30
  -3  -7   1   93.19    5.30
  -3  -7   1   65.29   10.00
   2   7  -1   47.30    3.40
   2   7  -1   49.00    3.30
  -2  -7   1   47.30    6.00
  -2  -7   1   43.90    3.90
  -2  -7   1   47.50    3.40
  -2  -7   1   52.09    3.30
  -2  -7   1   44.90    8.10
   1   7  -1   81.79    9.10
   1   7  -1   64.79    3.80
   1   7  -1   62.79    3.90
   1   7  -1   51.69    4.10
  -1  -7   1   60.89    7.20
  -1  -7   1   55.79    3.70
  -1  -7   1   59.69    4.10
  -1  -7   1   54.49    4.30
   0   7  -1  205.38   15.10
   0   7  -1  190.28    9.40
   0   7  -1  190.08    9.50
   0   7  -1  184.78   10.20
   0  -7   1  185.08    9.30
   0  -7   1  187.18   15.00
   0  -7   1  193.18    9.10
   0  -7   1  204.38   13.60
   0  -7   1  190.28    9.70
  -1   7  -1  853.31   37.40
  -1   7  -1  770.62   37.40
  -1   7  -1  833.62   40.00
  -1   7  -1  872.61   37.30
   1  -7   1  868.21   37.50
   1  -7   1  863.51   43.60
  -2   7  -1   15.00    3.40
  -2   7  -1   24.00    2.10
  -2   7  -1   20.40    2.20
   2  -7   1   19.20    2.10
  -3   7  -1    2.00    0.80
  -3   7  -1    3.40    3.40
  -3   7  -1    3.10    1.10
   3  -7   1    2.00    1.50
   3  -7   1    3.50    1.80
  -4   7  -1  417.36   19.30
  -4   7  -1  396.86   22.30
  -4   7  -1  417.76   19.30
   4  -7   1  416.46   19.00
   4  -7   1  417.36   19.40
   4  -7   1  436.86   20.10
  -5   7  -1  276.37   13.30
  -5   7  -1  284.87   13.50
   5  -7   1  281.67   16.40
  -6   7  -1   40.40    2.80
   6  -7   1   40.40    3.50
   6  -7   1   38.20    3.20
   6  -7   1   37.30    3.10
  -7   7  -1    5.00    0.90
   7  -7   1    4.90    1.20
   7  -7   1    6.10    1.20
   8   6  -1  152.58    7.70
   8   6  -1  158.68    7.70
  -8  -6   1  141.09    7.30
   7   6  -1    4.20    1.40
   7   6  -1    1.30    1.30
  -7  -6   1    2.70    0.80
   6   6  -1  461.15   23.30
   6   6  -1  498.35   23.20
  -6  -6   1  495.55   30.00
  -6  -6   1  500.25   22.40
  -6  -6   1  496.95   22.20
   5   6  -1   92.79    5.30
   5   6  -1  102.09    6.50
  -5  -6   1  115.29    8.90
  -5  -6   1  109.19    6.00
  -5  -6   1  109.59    5.90
   4   6  -1  302.07   14.70
  -4  -6   1  314.47   17.40
  -4  -6   1  334.97   15.00
  -4  -6   1  328.57   21.40
  -4  -6   1  313.67   14.90
   3   6  -1  266.37   13.10
  -3  -6   1  286.17   13.20
  -3  -6   1  276.07   15.30
  -3  -6   1  296.17   13.30
  -3  -6   1  267.07   17.60
   2   6  -1  909.11   42.70
  -2  -6   1  752.02   41.60
  -2  -6   1  824.42   36.50
   1   6  -1  228.48   16.10
   1   6  -1  253.87   13.60
   1   6  -1  233.28   11.20
   1   6  -1  258.87   14.80
  -1  -6   1  236.78   11.20
  -1  -6   1  227.78   13.20
  -1  -6   1  239.38   15.20
   0   6  -1   59.29    3.50
   0   6  -1   61.29    7.60
   0  -6   1   52.79    3.30
   0  -6   1   48.60    6.70
  -1   6  -1  136.89    9.30
  -1   6  -1  151.28    7.40
   1  -6   1  155.08   11.90
  -2   6  -1  156.28    8.10
  -2   6  -1  158.88   10.10
  -2   6  -1  168.78    8.10
  -2   6  -1  165.68   14.10
  -2   6  -1  165.38   14.70
   2  -6   1  161.48    8.10
  -3   6  -1  126.69    6.50
  -3   6  -1  135.79    9.10
  -3   6  -1  125.29    6.60
   3  -6   1  126.79    6.50
   3  -6   1  117.89    6.60
   3  -6   1  122.99    7.20
  -4   6  -1  277.97   13.20
  -4   6  -1  295.97   15.80
  -4   6  -1  282.67   13.10
   4  -6   1  270.37   13.10
   4  -6   1  274.57   14.00
   4  -6   1  265.77   12.80
  -5   6  -1   68.29    7.60
  -5   6  -1   67.49    4.40
  -5   6  -1   75.99    4.50
   5  -6   1   79.29    5.20
   5  -6   1   65.39    4.40
   5  -6   1   72.29    5.30
  -6   6  -1   47.80    3.10
   6  -6   1   39.50    3.60
   6  -6   1   39.70    3.20
   6  -6   1   40.70    3.50
  -7   6  -1  197.78    9.60
   7  -6   1  198.88   10.00
   7  -6   1  194.28    9.80
   7  -6   1  208.78   10.20
   8  -6   1   43.40    3.00
   8  -6   1   49.80    2.90
   8   5  -1   43.20    3.70
   8   5  -1   41.10    3.10
  -8  -5   1   37.50    2.80
   7   5  -1   36.80    3.20
   7   5  -1   29.10    3.30
  -7  -5   1   35.70    2.60
   6   5  -1   54.99    4.40
   6   5  -1   59.59    4.80
  -6  -5   1   62.59    6.90
  -6  -5   1   57.19    3.70
   5   5  -1   83.09    4.80
   5   5  -1   89.09    6.00
   5   5  -1   97.59    4.80
  -5  -5   1  100.29    8.90
  -5  -5   1   92.89    5.30
  -5  -5   1   99.59    5.30
   4   5  -1   72.89    4.10
  -4  -5   1   65.89    8.50
  -4  -5   1   79.39    6.10
  -4  -5   1   76.69    4.80
  -3  -5   1    4.30    3.50
  -3  -5   1    5.40    0.90
  -3  -5   1    6.40    2.10
   2   5  -1  366.96   20.70
   2   5  -1  412.56   19.60
  -2  -5   1  330.07   18.10
  -2  -5   1  362.36   16.70
  -2  -5   1  380.66   19.90
   1   5  -1  102.69    8.80
   1   5  -1  104.79    6.70
  -1  -5   1   93.59    5.00
  -1  -5   1   94.19    6.40
  -1  -5   1   87.09    7.40
   0   5  -1  139.39    9.90
   0   5  -1  143.29    7.30
   0   5  -1  164.48    9.00
   0  -5   1  174.98    9.20
   0  -5   1  135.09    9.80
  -1   5  -1  412.66   18.30
  -1   5  -1  398.46   21.40
  -1   5  -1  393.56   19.80
   1  -5   1  427.06   21.60
   1  -5   1  405.46   20.00
  -2   5  -1   21.30    4.80
  -2   5  -1   25.20    2.00
  -2   5  -1   22.50    3.20
  -3   5  -1  288.67   17.80
  -3   5  -1  265.77   12.60
  -3   5  -1  266.77   14.30
  -3   5  -1  280.27   18.10
  -4   5  -1   17.10    3.10
  -4   5  -1   21.30    2.60
  -4   5  -1   22.60    2.00
   4  -5   1   19.50    2.00
   4  -5   1   16.90    2.30
   4  -5   1   21.90    3.00
  -5   5  -1    9.90    3.30
  -5   5  -1   13.00    1.60
   5  -5   1   11.00    2.40
   5  -5   1   11.50    2.70
  -6   5  -1    4.80    4.30
  -6   5  -1   11.20    1.50
   6  -5   1   11.50    2.00
   6  -5   1   13.60    2.20
  -7   5  -1   77.69    4.50
   7  -5   1   68.89    4.80
   7  -5   1   83.19    5.20
   7  -5   1   76.89    4.40
  -8   5  -1   31.50    3.60
   8  -5   1   36.10    2.80
   8  -5   1   41.00    2.60
   8  -5   1   41.10    3.10
   9   4  -1   87.79    4.40
   9   4  -1   77.09    4.40
   8   4  -1   96.09    5.60
   8   4  -1   90.19    5.70
  -8  -4   1   98.49    5.00
   7   4  -1  116.49    7.10
   7   4  -1  114.69    7.30
  -7  -4   1  127.19    6.40
   6   4  -1   29.00    3.10
   6   4  -1   30.90    3.50
  -6  -4   1   31.10    4.40
  -6  -4   1   29.10    2.30
   5   4  -1   94.29    5.80
   5   4  -1   91.49    4.60
  -5  -4   1   91.69    5.20
  -5  -4   1   94.69    6.70
  -5  -4   1   75.39    9.40
  -4  -4   1  408.36   22.20
  -4  -4   1  399.96   18.10
  -4  -4   1  397.56   19.60
  -3  -4   1  264.17   13.90
  -3  -4   1  285.57   12.70
  -3  -4   1  278.47   15.70
   2   4  -1    1.60    2.10
  -2  -4   1    1.00    2.00
  -2  -4   1    0.20    1.00
   1   4  -1  100.69    7.10
   1   4  -1  117.69    6.90
   1   4  -1  108.99    6.40
  -1  -4   1  100.29    7.10
  -1  -4   1   95.79    7.70
   0   4  -1 1280.57   54.69
   0   4  -1 1141.99   53.49
   0  -4   1 1231.38   53.59
   0  -4   1 1195.58   54.49
  -1   4  -1  492.95   23.20
  -1   4  -1  525.25   24.50
   1  -4   1  518.35   23.30
   1  -4   1  463.55   24.20
  -2   4  -1  236.68   12.00
  -3   4  -1  397.56   18.50
  -3   4  -1  429.16   20.00
  -3   4  -1  422.46   22.20
  -4   4  -1  211.48   18.50
  -4   4  -1  175.28    9.90
  -4   4  -1  176.98    8.50
  -4   4  -1  163.08   14.40
   4  -4   1  175.78    9.50
  -5   4  -1  161.78    7.70
  -5   4  -1  163.48    9.40
   5  -4   1  157.28    8.70
   5  -4   1  153.18    8.50
   5  -4   1  145.69    7.80
  -6   4  -1  126.09    8.50
   6  -4   1  123.39    6.70
   6  -4   1  135.29    7.50
   6  -4   1  131.59    7.70
  -7   4  -1   10.30    1.40
   7  -4   1    9.60    1.70
   7  -4   1   11.10    2.00
   7  -4   1    9.60    2.00
   8  -4   1  148.89    7.00
   8  -4   1  134.29    7.50
   9   3  -1    3.60    1.00
   9   3  -1    2.30    0.70
   8   3  -1  127.69    7.20
   8   3  -1  127.09    7.10
   7   3  -1    1.40    1.20
   7   3  -1    1.50    1.20
  -7  -3   1    1.00    0.90
   6   3  -1   10.20    2.10
   6   3  -1    6.80    1.60
  -6  -3   1    6.40    1.10
  -6  -3   1   -4.20    8.60
  -6  -3   1   11.80    4.40
   5   3  -1  166.48    9.60
   5   3  -1  187.88   10.20
  -5  -3   1  204.78   10.20
  -5  -3   1  192.88    8.90
  -4  -3   1  393.96   21.00
  -4  -3   1  385.86   18.50
  -3  -3   1  231.38   13.00
  -3  -3   1  232.78   11.40
  -3  -3   1  215.78   12.30
   2   3  -1 1021.80   48.90
  -2  -3   1 1097.69   49.10
  -2  -3   1 1097.19   47.90
  -2  -3   1 1126.69   48.80
   1   3  -1  172.28    8.60
   1   3  -1  178.18    9.40
  -1  -3   1  158.48    8.50
  -1  -3   1  169.58    9.30
  -1  -3   1  168.38    9.40
   0   3  -1  321.27   15.10
   0   3  -1  356.96   15.90
   0  -3   1  289.07   15.90
   0  -3   1  294.57   15.50
   0  -3   1  345.67   15.20
  -1   3  -1  183.38    9.40
  -1   3  -1  201.58   10.40
   1  -3   1  187.38   11.10
   1  -3   1  189.18    9.40
   1  -3   1  185.18   10.20
  -2   3  -1  169.38    9.50
  -2   3  -1  153.68    8.20
  -3   3  -1 1584.54   72.09
  -3   3  -1 1724.13   74.09
  -4   3  -1  234.58   11.60
  -4   3  -1  224.48   14.90
  -4   3  -1  234.38   14.40
  -5   3  -1  226.48   11.50
  -5   3  -1  203.68   16.70
   5  -3   1  221.68   11.20
   5  -3   1  226.28   10.70
   5  -3   1  221.58   11.40
  -6   3  -1  506.75   24.10
   6  -3   1  530.75   23.30
   6  -3   1  513.85   23.00
   7  -3   1   76.59    5.00
   7  -3   1   72.59    4.50
   7  -3   1   77.69    5.20
   8  -3   1    3.60    1.20
   8  -3   1    5.50    1.40
   8  -3   1    6.70    1.40
   9  -3   1   34.30    2.60
   9  -3   1   36.70    2.40
   9   2  -1   47.10    3.10
   9   2  -1   46.30    3.00
   8   2  -1   22.10    2.70
   8   2  -1   23.10    2.30
   7   2  -1  983.40   42.60
   7   2  -1  905.21   42.20
   6   2  -1   79.49    5.50
   6   2  -1   76.49    5.20
  -6  -2   1   89.69    5.50
  -6  -2   1  106.89   13.20
  -5  -2   1  722.83   35.80
  -5  -2   1  712.13   32.20
  -4  -2   1    1.90    3.00
  -4  -2   1    0.50    0.90
  -4  -2   1    0.80    2.40
  -3  -2   1  355.26   16.00
  -3  -2   1  323.97   16.20
  -3  -2   1  360.36   17.80
  -3  -2   1  347.17   16.50
  -2  -2   1  246.08   12.10
  -2  -2   1  259.57   13.00
  -2  -2   1  249.58   11.80
   0   2  -1 4154.18  182.78
   0   2  -1 4194.88  182.38
   0  -2   1 4324.57  182.98
   0  -2   1 4726.03  182.48
   0  -2   1 3854.01  182.98
  -1   2  -1  618.44   27.90
  -1   2  -1  612.94   27.00
   1  -2   1  573.14   27.50
   1  -2   1  648.24   27.10
   1  -2   1  607.94   28.20
  -2   2  -1  831.92   36.40
  -2   2  -1  764.12   35.10
   2  -2   1  809.22   37.00
  -3   2  -1  544.15   25.80
  -3   2  -1  519.95   23.90
  -3   2  -1  548.85   24.30
  -4   2  -1   15.80    4.30
  -4   2  -1   22.10    4.60
  -4   2  -1   20.50    2.00
  -4   2  -1   19.80    2.70
  -5   2  -1  566.34   28.00
  -5   2  -1  567.74   29.10
  -5   2  -1  547.25   28.70
  -5   2  -1  531.95   24.70
   5  -2   1  532.85   25.00
   6  -2   1  114.19    6.00
   6  -2   1  121.49    6.70
   6  -2   1  111.59    6.80
   6  -2   1  108.99    6.10
   7  -2   1  174.58    8.90
   7  -2   1  178.48    9.60
   7  -2   1  188.78    9.50
   9  -2   1  100.89    5.30
   9  -2   1   98.89    5.10
   9   1  -1  138.49    6.80
   9   1  -1  131.79    6.70
   8   1  -1  222.58   10.80
   8   1  -1  207.48   10.80
   7   1  -1 1822.52   78.79
   7   1  -1 1779.92   78.99
   6   1  -1   57.09    3.90
   6   1  -1   56.09    4.10
   6   1  -1   53.19    4.20
  -6  -1   1   52.09    9.30
  -5  -1   1 3558.64  154.78
  -5  -1   1 3551.64  150.98
  -5  -1   1 3430.56  151.18
  -4  -1   1 2818.52  122.19
  -4  -1   1 2834.72  121.69
  -4  -1   1 3048.60  126.59
  -4  -1   1 2754.22  122.39
  -4  -1   1 2699.33  122.49
  -3  -1   1 7598.94  326.77
  -3  -1   1 7538.85  327.37
  -3  -1   1 7675.63  326.97
  -3  -1   1 7453.15  326.77
  -3  -1   1 7935.81  328.87
   2   1  -1  652.63   26.60
  -2  -1   1  618.84   26.50
  -2  -1   1  596.94   27.70
  -2  -1   1  579.54   26.40
  -2  -1   1  571.34   26.60
  -2  -1   1  606.34   26.50
   1   1  -1  364.16   16.10
   1   1  -1  358.36   16.30
   1   1  -1  380.46   17.30
   1   1  -1  368.46   16.10
  -1  -1   1  356.86   16.10
  -1  -1   1  348.67   16.20
  -1  -1   1  346.47   16.20
  -1  -1   1  390.36   17.00
   0   1  -1  189.08    8.80
   0   1  -1  187.08    9.00
   0   1  -1  192.08    9.00
   0   1  -1  195.88    9.20
   0  -1   1  202.18    8.80
   0  -1   1  186.78    9.00
   0  -1   1  194.58    9.10
  -1   1  -1  112.79    5.90
  -1   1  -1  113.49    5.40
  -1   1  -1  105.39    5.20
   1  -1   1  103.39    6.00
   1  -1   1  107.09    5.40
  -2   1  -1 1565.54   68.59
  -2   1  -1 1585.34   67.39
  -2   1  -1 1542.25   67.29
  -3   1  -1   10.20    1.20
  -3   1  -1   11.70    2.20
  -4   1  -1  540.55   25.90
  -4   1  -1  496.15   23.40
  -4   1  -1  538.65   23.70
  -4   1  -1  576.74   26.40
  -5   1  -1   -1.60    4.00
  -5   1  -1    7.10    4.50
  -5   1  -1   -0.90    4.70
   6  -1   1   12.00    1.80
   6  -1   1    8.70    1.70
   6  -1   1    9.60    1.60
   7  -1   1   35.60    3.30
   7  -1   1   39.70    3.00
   7  -1   1   39.60    3.70
   7  -1   1   40.20    3.20
   8  -1   1  163.08    8.30
   8  -1   1  155.48    8.50
   8  -1   1  171.48    8.10
   9  -1   1    3.10    1.10
   9  -1   1    1.40    0.90
   9   0  -1  422.26   19.50
   9   0  -1  456.75   19.70
   8   0  -1   47.40    3.40
   8   0  -1   56.89    3.90
   7   0  -1  480.95   21.60
   7   0  -1  463.45   21.80
   7   0  -1  448.26   20.90
   7   0  -1  471.15   21.40
   6   0  -1 1129.69   48.80
   6   0  -1 1073.59   48.80
   6   0  -1 1051.69   48.50
   6   0  -1 1069.89   48.10
  -6   0   1 1189.38   53.99
  -5   0   1  804.12   39.20
  -5   0   1  919.01   41.80
  -4   0   1  157.08    8.40
  -4   0   1  150.28    8.60
  -4   0   1  151.88   10.10
  -3   0   1 1793.42   78.49
  -3   0   1 1828.82   78.69
   2   0  -1 9024.00  390.96
  -2   0   1 9399.96  390.56
  -2   0   1 8555.44  390.16
  -2   0   1 9567.84  390.86
   1   0  -1  176.28    8.50
  -1   0   1  191.08    8.50
  -1   0   1  185.88    8.20
  -1   0   1  185.58    8.30
   0   0  -1 2978.10  129.39
   0   0  -1 3006.20  129.39
   0   0  -1 3049.59  129.29
   0   0   1 3082.49  129.29
   0   0   1 2994.40  129.39
  -1   0  -1   94.49    4.20
  -1   0  -1   87.19    4.80
  -1   0  -1   88.19    4.10
  -2   0  -1 1385.46   60.79
  -3   0  -1   26.30    2.90
  -3   0  -1   24.60    3.10
  -4   0  -1  124.79    7.60
  -4   0  -1  103.99    7.50
  -4   0  -1  115.49    7.90
  -5   0  -1  162.08   10.90
  -5   0  -1  164.68   11.60
  -5   0  -1  167.38   11.10
   6   0   1  151.38    8.30
   6   0   1  156.78    8.50
   6   0   1  176.98    9.10
   7   0   1  144.99    7.60
   7   0   1  139.69    7.70
   7   0   1  136.79    7.40
   7   0   1  144.99    7.50
   8   0   1  304.87   14.80
   8   0   1  325.77   14.80
   8   0   1  311.77   15.10
   8   0   1  343.37   15.00
   9   0   1   -0.10    1.00
   9  -1  -1   20.40    1.60
   9  -1  -1   20.20    2.10
   8  -1  -1   84.19    5.10
   8  -1  -1   84.49    4.80
   8  -1  -1   91.89    5.30
   7  -1  -1   31.90    3.40
   7  -1  -1   34.80    3.20
   7  -1  -1   34.80    3.20
   7  -1  -1   37.90    2.90
   6  -1  -1  700.93   33.00
   6  -1  -1  737.13   33.40
   6  -1  -1  765.62   33.30
  -6   1   1  767.62   39.30
  -5   1   1  910.31   44.40
  -5   1   1 1046.50   46.60
  -5   1   1  939.21   43.40
  -4   1   1  851.81   37.90
  -4   1   1  832.22   38.50
  -3   1   1  301.97   14.90
  -3   1   1  306.57   14.30
  -2   1   1 1084.19   45.90
  -2   1   1 1047.30   46.80
  -2   1   1 1042.30   45.90
  -2   1   1 1091.29   46.40
   1  -1  -1  191.98    9.30
  -1   1   1  216.78    9.20
  -1   1   1  210.98    9.30
  -1   1   1  203.08    9.20
  -1   1   1  208.48    9.60
   0  -1  -1   32.90    1.70
   0  -1  -1   31.50    1.80
   0  -1  -1   29.10    1.90
   0  -1  -1   32.50    1.90
   0   1   1   27.30    1.90
   0   1   1   33.60    1.80
   0   1   1   29.80    2.00
   0   1   1   35.40    1.80
  -1  -1  -1 2088.49   92.69
  -1  -1  -1 2132.39   92.59
  -1  -1  -1 2216.68   92.49
   1   1   1 2203.18   92.79
  -2  -1  -1 1470.45   62.29
  -2  -1  -1 1400.96   61.59
  -3  -1  -1  515.05   23.40
  -3  -1  -1  499.65   22.70
  -4  -1  -1  102.29    7.40
  -4  -1  -1   97.89    6.80
  -4  -1  -1   96.79    6.10
  -5  -1  -1  349.27   18.30
  -5  -1  -1  342.27   19.00
   6   1   1  191.68   10.60
   6   1   1  188.08    9.50
   6   1   1  194.28    9.90
   7   1   1    6.20    1.50
   7   1   1    6.40    1.50
   7   1   1    7.20    1.70
   7   1   1    8.80    1.80
   8   1   1  368.16   16.20
   8   1   1  329.97   16.20
   8   1   1  378.16   16.40
   8   1   1  324.67   15.90
   9   1   1   79.39    4.00
   9   1   1   76.59    4.10
   9  -2  -1   61.99    3.60
   9  -2  -1   59.39    3.20
   8  -2  -1   44.40    3.60
   8  -2  -1   36.50    3.00
   8  -2  -1   36.60    2.60
   7  -2  -1  290.67   14.90
   7  -2  -1  320.47   14.70
   7  -2  -1  305.47   14.50
   7  -2  -1  319.47   14.80
   6  -2  -1    2.70    1.30
   6  -2  -1    2.70    0.90
   6  -2  -1    4.00    1.60
   6  -2  -1    2.50    1.50
  -6   2   1   -3.40   10.10
  -5   2   1  104.19    8.80
  -5   2   1  115.59   10.00
  -4   2   1 1057.19   45.80
  -4   2   1 1058.79   47.20
  -4   2   1 1053.59   45.90
  -4   2   1 1027.30   48.00
  -3   2   1   70.79    4.10
  -3   2   1   68.09    4.70
  -3   2   1   69.59    4.00
  -3   2   1   69.69    5.30
   2  -2  -1  285.77   13.60
  -2   2   1  298.97   13.10
  -2   2   1  261.07   12.60
  -2   2   1  273.97   13.70
  -2   2   1  277.07   13.20
   1  -2  -1 2506.25  108.59
  -1   2   1 2555.24  108.59
  -1   2   1 2513.55  108.09
  -1   2   1 2489.65  108.39
   0  -2  -1  750.92   34.60
   0  -2  -1  867.11   34.30
   0  -2  -1  730.63   34.60
   0   2   1  792.52   34.30
   0   2   1  779.22   34.70
   0   2   1  815.52   34.70
   0   2   1  773.82   34.30
  -1  -2  -1 1077.29   46.70
  -1  -2  -1 1074.39   46.30
  -1  -2  -1 1067.99   47.10
   1   2   1 1082.89   46.30
   1   2   1 1040.10   46.80
  -2  -2  -1 1407.36   61.89
  -2  -2  -1 1518.45   63.49
  -2  -2  -1 1382.86   61.99
  -3  -2  -1 1211.08   52.89
  -3  -2  -1 1105.59   50.79
  -3  -2  -1 1148.39   50.69
  -3  -2  -1 1222.38   51.99
  -4  -2  -1  127.09    6.00
  -4  -2  -1  130.69    8.20
  -4  -2  -1  104.19    6.50
  -5  -2  -1  217.08   14.60
  -5  -2  -1  233.88   10.70
  -5  -2  -1  223.08   13.80
   6   2   1  605.54   28.80
   6   2   1  628.44   28.20
   6   2   1  666.53   29.30
   7   2   1   97.49    5.50
   7   2   1  100.39    6.00
   7   2   1   93.09    5.80
   7   2   1   86.89    5.10
   8   2   1  343.17   15.50
   8   2   1  358.86   16.10
   8   2   1  325.97   16.10
   9  -3  -1   21.00    1.90
   9  -3  -1   27.00    2.20
   9  -3  -1   29.70    2.40
   8  -3  -1    4.00    1.40
   8  -3  -1    4.20    0.90
   8  -3  -1    3.90    1.20
   7  -3  -1  287.57   14.70
   7  -3  -1  317.37   14.30
   7  -3  -1  287.07   13.80
   7  -3  -1  303.77   14.20
   6  -3  -1    1.60    1.20
   6  -3  -1    0.30    1.30
   6  -3  -1   -0.10    1.30
   6  -3  -1    2.30    1.00
   5  -3  -1   74.69    5.10
   5  -3  -1   78.49    4.60
   5  -3  -1   81.19    4.80
  -5   3   1   75.99    4.90
  -5   3   1   67.79    9.60
  -5   3   1   66.09    7.80
  -4   3   1   79.39    8.00
  -4   3   1   79.59    4.80
  -4   3   1   83.89    7.00
  -3   3   1    0.80    0.70
  -3   3   1    1.40    1.90
  -3   3   1    1.50    1.80
  -3   3   1    4.20    2.30
  -2   3   1 3428.16  152.38
  -2   3   1 3634.34  152.68
  -2   3   1 3513.35  151.58
   1  -3  -1 3021.60  130.59
   1  -3  -1 3037.00  130.79
   1  -3  -1 3220.38  129.69
  -1   3   1 2775.82  129.69
  -1   3   1 2948.30  130.29
  -1   3   1 3083.79  130.29
   0  -3  -1 1948.80   88.19
   0  -3  -1 1987.40   88.29
   0   3   1 2028.30   88.29
   0   3   1 2112.49   87.69
   0   3   1 2063.29   87.59
  -1  -3  -1 4782.52  208.08
  -1  -3  -1 4669.03  208.68
  -1  -3  -1 4973.20  209.08
   1   3   1 4831.32  209.28
   1   3   1 5009.70  208.18
  -2  -3  -1  369.56   17.50
  -2  -3  -1  411.26   19.30
  -2  -3  -1  380.86   18.30
  -3  -3  -1   13.30    1.60
  -3  -3  -1   12.20    2.10
  -3  -3  -1   12.90    2.60
  -4  -3  -1  109.29    7.90
  -4  -3  -1  110.49    6.00
  -5  -3  -1  317.37   15.10
  -5  -3  -1  311.97   17.90
  -6  -3  -1   75.39    5.20
  -6  -3  -1   85.69   11.00
   6   3   1   67.49    5.20
   6   3   1   79.79    4.30
   6   3   1   75.49    5.10
   7   3   1   46.70    3.10
   7   3   1   50.09    3.90
   7   3   1   50.59    4.10
   8   3   1  113.39    6.70
   8   3   1  129.49    6.70
   8   3   1  116.59    5.90
   9  -4  -1    2.00    0.80
   9  -4  -1    3.50    1.00
   8  -4  -1  121.99    6.20
   8  -4  -1  118.79    6.60
   8  -4  -1  120.69    5.90
   7  -4  -1   84.09    5.70
   7  -4  -1   80.49    5.10
   7  -4  -1   98.29    5.80
   6  -4  -1  323.37   16.50
   6  -4  -1  331.87   15.70
   6  -4  -1  336.67   16.30
   6  -4  -1  337.37   15.50
  -6   4   1  321.47   16.50
   5  -4  -1  344.87   17.50
   5  -4  -1  374.36   17.50
   5  -4  -1  366.06   16.90
  -5   4   1  373.26   17.80
  -4   4   1   58.19    7.20
  -4   4   1   56.29    4.40
  -4   4   1   74.69    8.90
  -3   4   1   98.79    8.10
  -3   4   1  104.89    6.20
  -3   4   1  106.29    7.70
  -2   4   1 1772.12   78.49
  -2   4   1 1833.72   79.69
  -2   4   1 1799.72   79.59
   1  -4  -1  181.08   10.60
   1  -4  -1  180.18    9.40
  -1   4   1  190.58   10.10
  -1   4   1  185.78   10.30
  -1   4   1  186.18    9.40
   0  -4  -1  274.77   14.10
  -1  -4  -1 2246.88  102.79
  -1  -4  -1 2431.36  103.69
  -1  -4  -1 2365.06  103.99
   1   4   1 2316.47  102.29
   1   4   1 2388.56  104.19
   1   4   1 2498.65  102.89
  -2  -4  -1 2565.04  109.89
  -2  -4  -1 2463.75  108.89
  -3  -4  -1  988.60   44.40
  -3  -4  -1 1011.00   45.80
  -4  -4  -1    6.70    1.60
  -4  -4  -1    6.80    3.00
  -5  -4  -1  450.95   24.20
  -5  -4  -1  432.56   19.60
  -5  -4  -1  440.96   20.90
   5   4   1  432.26   20.70
  -6  -4  -1  453.15   20.10
  -6  -4  -1  480.95   28.10
  -6  -4  -1  457.35   21.70
   6   4   1  443.66   21.10
   6   4   1  442.76   21.10
   6   4   1  410.06   19.80
  -7  -4  -1  376.66   17.90
   7   4   1  378.06   17.60
   7   4   1  421.06   19.10
   7   4   1  401.26   18.80
   8   4   1   -0.80    1.20
   8   4   1    0.20    0.90
   9   4   1   66.99    3.80
   8  -5  -1   68.49    3.90
   8  -5  -1   62.59    4.20
   8  -5  -1   66.49    3.80
   7  -5  -1    1.10    1.40
   7  -5  -1    1.00    1.00
   7  -5  -1    0.60    1.10
   7  -5  -1    0.20    1.30
  -7   5   1    0.30    1.00
   6  -5  -1  162.28    8.30
   6  -5  -1  160.18    7.90
   6  -5  -1  155.18    8.70
   6  -5  -1  167.18    9.20
  -6   5   1  149.39   10.20
  -6   5   1  162.58    8.00
   5  -5  -1    1.10    1.40
   5  -5  -1    2.00    0.90
   5  -5  -1    1.50    1.20
   5  -5  -1    1.40    1.30
  -5   5   1    1.30    2.20
  -5   5   1    4.00    0.90
   4  -5  -1  189.98    9.10
  -4   5   1  168.08   13.80
  -4   5   1  189.28   10.60
  -3   5   1   69.49    5.10
  -3   5   1   70.49    8.40
  -3   5   1   64.69    7.30
  -3   5   1   74.99    4.30
  -2   5   1  102.69    9.90
  -2   5   1   99.29    6.40
  -2   5   1  102.09    5.70
  -2   5   1  108.69    7.90
   1  -5  -1  179.88    9.80
  -1   5   1  187.68   10.50
  -1   5   1  168.38    9.50
  -1   5   1  184.88   10.90
   0  -5  -1  471.75   21.00
   0  -5  -1  423.86   22.10
   0   5   1  448.26   20.90
   0   5   1  461.15   22.50
   0   5   1  413.16   21.00
  -1  -5  -1  489.55   22.70
  -1  -5  -1  477.15   24.50
   1   5   1  496.55   22.60
   1   5   1  465.55   22.00
   1   5   1  487.65   24.40
  -2  -5  -1  837.22   38.60
  -2  -5  -1  838.92   37.40
   2   5   1  802.62   37.20
  -3  -5  -1  154.78   10.30
  -3  -5  -1  138.89    8.60
  -3  -5  -1  167.48    7.60
  -4  -5  -1  119.69    7.50
  -4  -5  -1  121.39    6.00
  -4  -5  -1   92.79    9.60
  -5  -5  -1  291.97   14.90
  -5  -5  -1  287.97   18.70
   5   5   1  276.67   12.80
   5   5   1  280.77   12.90
  -6  -5  -1  373.96   33.20
  -6  -5  -1  354.56   16.10
  -6  -5  -1  367.16   18.10
   6   5   1  306.07   18.30
   6   5   1  364.56   17.30
  -7  -5  -1    4.40    1.10
   7   5   1    7.40    1.60
   7   5   1    3.50    1.70
   7   5   1    5.30    1.10
  -8  -5  -1    1.80    0.90
   8   5   1    3.20    1.10
   8   5   1    1.10    1.40
   9   5   1   37.30    2.50
   8  -6  -1    0.80    0.90
   8  -6  -1    0.60    0.90
   7  -6  -1  190.28    9.70
   7  -6  -1  185.68    8.80
   7  -6  -1  156.88    9.00
  -7   6   1  183.68    8.70
   6  -6  -1   -0.10    1.10
   6  -6  -1   -0.90    1.20
   6  -6  -1   -0.90    1.20
   6  -6  -1    1.80    1.20
  -6   6   1    0.80    0.70
   5  -6  -1   71.99    4.50
   5  -6  -1   80.99    4.80
   5  -6  -1   78.69    5.60
  -5   6   1   78.39    4.50
  -5   6   1   67.39    7.00
   4  -6  -1  124.99    6.60
   4  -6  -1  125.89    6.30
   4  -6  -1  114.79    6.40
  -4   6   1  119.99    8.30
  -4   6   1  128.69    6.40
   3  -6  -1    0.30    0.80
   3  -6  -1    0.40    1.10
  -3   6   1    2.40    5.90
  -3   6   1   15.20    6.90
  -2   6   1  232.08   15.20
  -2   6   1  247.58   15.60
  -2   6   1  236.78   13.10
  -2   6   1  252.67   11.40
   1  -6  -1  141.99   10.50
   1  -6  -1  151.58    9.30
  -1   6   1  131.59    9.70
  -1   6   1  139.69   10.50
  -1   6   1  116.49    8.00
  -1   6   1  134.29    6.70
   0  -6  -1  299.67   17.00
  -1  -6  -1  770.62   33.00
  -1  -6  -1  711.53   34.60
  -1  -6  -1  743.93   36.20
   1   6   1  716.23   36.90
   1   6   1  783.72   34.10
   1   6   1  770.82   34.70
  -2  -6  -1  277.07   16.00
  -2  -6  -1  334.67   14.60
  -2  -6  -1  327.07   18.00
   2   6   1  335.77   20.20
  -3  -6  -1   68.19    3.90
  -3  -6  -1   61.99    5.50
  -3  -6  -1   77.89    8.50
  -4  -6  -1  463.65   23.00
  -4  -6  -1  546.35   24.90
  -4  -6  -1  526.75   22.60
  -4  -6  -1  498.75   27.10
   4   6   1  510.15   22.50
   4   6   1  464.85   22.10
  -5  -6  -1  101.39    5.30
  -5  -6  -1   91.29   10.60
  -5  -6  -1   81.49   11.40
  -5  -6  -1   92.79    5.40
   5   6   1   88.49    4.90
   5   6   1   91.99    4.80
  -6  -6  -1    4.00    3.40
  -6  -6  -1    5.50    1.20
   6   6   1    3.50    1.70
   6   6   1    4.40    1.10
   6   6   1    8.10    2.00
  -7  -6  -1   52.19    3.40
   7   6   1   52.19    4.10
   7   6   1   49.20    3.10
   7   6   1   50.49    4.10
   8   6   1   -1.00    1.10
   8   6   1    1.90    1.00
   7  -7  -1   96.89    5.50
   7  -7  -1   97.69    6.60
   7  -7  -1  106.99    5.60
  -7   7   1   90.69    5.10
   6  -7  -1  133.69    7.70
   6  -7  -1  133.99    6.80
   6  -7  -1  120.29    7.20
  -6   7   1  124.69    6.60
   5  -7  -1   54.29    3.70
   5  -7  -1   49.20    4.40
   5  -7  -1   47.80    3.40
  -5   7   1   41.60    3.40
  -5   7   1   49.30    3.40
  -5   7   1   44.90    6.30
   4  -7  -1   12.50    1.80
   4  -7  -1   13.00    2.50
   4  -7  -1   19.90    2.40
  -4   7   1   14.60    3.60
  -4   7   1   15.50    1.90
   3  -7  -1  608.24   27.70
   3  -7  -1  603.54   27.70
  -3   7   1  601.14   27.70
  -3   7   1  619.74   30.30
  -3   7   1  664.53   27.80
   2  -7  -1  263.77   13.90
   2  -7  -1  270.87   14.30
  -2   7   1  265.87   15.20
  -2   7   1  279.67   12.90
  -2   7   1  280.27   12.90
   1  -7  -1  276.27   13.90
   1  -7  -1  287.77   21.50
   1  -7  -1  324.07   14.60
  -1   7   1  296.07   18.20
  -1   7   1  260.67   19.00
  -1   7   1  305.67   13.70
  -1   7   1  282.57   14.50
   0  -7  -1  821.12   37.20
   0  -7  -1  774.42   34.60
   0  -7  -1  784.62   39.20
   0   7   1  806.52   37.50
   0   7   1  841.02   37.10
   0   7   1  766.72   34.60
   0   7   1  690.93   41.60
  -1  -7  -1  803.32   41.70
  -1  -7  -1  952.70   44.50
  -1  -7  -1  890.91   39.70
   1   7   1  909.31   39.60
   1   7   1  963.10   41.80
   1   7   1  920.91   42.00
  -2  -7  -1   16.20    1.80
  -2  -7  -1   15.60    1.70
  -2  -7  -1   10.10    2.60
  -2  -7  -1   12.70    4.80
   2   7   1   14.00    1.70
  -3  -7  -1   12.00    1.80
  -3  -7  -1   15.40    1.70
  -3  -7  -1    8.10    2.60
  -3  -7  -1   11.20    4.50
   3   7   1   13.60    1.60
  -4  -7  -1  104.19    5.50
  -4  -7  -1   90.89    7.70
  -4  -7  -1   96.49    5.40
  -4  -7  -1   78.79   10.50
   4   7   1   90.29    5.00
   4   7   1   93.59    5.10
  -5  -7  -1   22.60    2.40
  -5  -7  -1   21.20    4.30
   5   7   1   18.70    2.10
   5   7   1   18.60    1.80
  -6  -7  -1  279.27   13.20
  -6  -7  -1  285.57   13.10
   6   7   1  255.47   13.70
   6   7   1  246.88   12.30
   6   7   1  291.67   14.00
  -7  -7  -1   11.80    1.50
   7   7   1    7.70    1.50
   7   7   1   13.90    2.00
   8   7   1    5.80    1.30
   7  -8  -1    8.40    1.40
  -7   8   1    6.00    1.00
   6  -8  -1   21.20    2.40
   6  -8  -1   21.80    2.50
   6  -8  -1   26.00    2.80
  -6   8   1   17.30    1.90
   5  -8  -1   43.70    3.30
   5  -8  -1   42.10    3.80
   5  -8  -1   47.00    3.70
  -5   8   1   36.40    3.10
  -5   8   1   40.00    3.00
   4  -8  -1    2.50    1.00
   4  -8  -1    3.80    1.20
   4  -8  -1    2.40    1.50
  -4   8   1    4.40    1.10
  -4   8   1    2.40    1.20
  -4   8   1   -3.70    4.20
   3  -8  -1  112.99    6.40
   3  -8  -1  112.89    6.10
  -3   8   1  109.69    6.10
  -3   8   1  106.09    9.20
  -3   8   1  109.49    6.20
   2  -8  -1  243.08   11.60
   2  -8  -1  232.18   11.70
  -2   8   1  237.08   11.50
  -2   8   1  239.18   11.40
  -2   8   1  226.18   14.30
   1  -8  -1   23.70    2.30
   1  -8  -1   22.30    2.40
  -1   8   1   14.60    4.20
  -1   8   1   26.20    2.30
  -1   8   1   26.70    2.30
  -1   8   1   21.20    3.60
   0  -8  -1  120.19    6.70
   0  -8  -1  133.19    7.10
   0  -8  -1  119.89   14.00
   0   8   1  142.69   10.30
   0   8   1  131.39    7.00
   0   8   1  132.69    6.80
   0   8   1  131.79    6.90
   0   8   1  146.39   15.20
  -1  -8  -1  108.69   12.80
  -1  -8  -1  136.49   10.50
  -1  -8  -1  129.39    6.70
  -1  -8  -1  120.09    6.50
  -1  -8  -1  132.89    7.00
   1   8   1  123.49    6.60
   1   8   1  127.19    6.70
  -2  -8  -1  291.97   14.80
  -2  -8  -1  286.17   14.00
  -2  -8  -1  323.97   21.10
  -2  -8  -1  301.97   14.10
   2   8   1  303.27   14.10
   2   8   1  294.17   13.90
  -3  -8  -1   28.70    5.00
  -3  -8  -1   25.90    8.80
  -3  -8  -1   33.30    2.60
  -3  -8  -1   28.30    2.60
   3   8   1   31.30    2.40
  -4  -8  -1  549.65   24.60
  -4  -8  -1  475.65   26.70
  -4  -8  -1  541.35   23.80
   4   8   1  509.25   23.50
  -5  -8  -1    1.50    1.00
  -5  -8  -1    7.50    4.90
  -5  -8  -1    4.10    1.00
   5   8   1    2.60    0.90
  -6  -8  -1   15.70    2.00
  -6  -8  -1   15.50    1.80
   6   8   1   13.70    2.20
   6   8   1   10.20    2.10
  -7  -8  -1  196.08    9.30
  -7  -8  -1  190.88    9.60
   7   8   1  211.58    9.90
   7   8   1  192.28   10.10
   8   8   1   58.69    3.50
   6  -9  -1  192.88    8.90
   6  -9  -1  174.88    9.00
  -6   9   1  187.88    8.60
  -6   9   1  170.98    8.70
   5  -9  -1   -0.90    1.00
   5  -9  -1   -0.40    1.20
  -5   9   1   -0.30    0.70
   4  -9  -1   74.89    5.00
   4  -9  -1   58.09    4.50
   4  -9  -1   64.19    3.80
  -4   9   1   67.69    4.20
  -4   9   1   64.29    4.10
   3  -9  -1    0.90    1.30
   3  -9  -1    0.40    0.90
  -3   9   1    0.60    0.70
  -3   9   1   -2.10    5.50
  -3   9   1    1.60    0.90
   2  -9  -1   20.50    2.20
  -2   9   1   23.80    2.20
  -2   9   1   19.00    2.30
  -2   9   1   24.90    6.20
   1  -9  -1   45.00    3.40
   1  -9  -1   44.50    3.10
  -1   9   1   41.30    3.20
  -1   9   1   38.90    4.90
  -1   9   1   45.70    7.60
  -1   9   1   40.30    3.10
   0  -9  -1  137.09    8.20
   0   9   1  164.88    7.90
   0   9   1  143.79    7.60
   0   9   1  174.18   20.30
   0   9   1  142.39    8.10
  -1  -9  -1   52.29    3.40
  -1  -9  -1   50.99    5.10
  -1  -9  -1   53.29    3.70
   1   9   1   53.59    3.70
   1   9   1   51.29    3.80
  -2  -9  -1  474.15   25.90
  -2  -9  -1  444.36   21.10
  -2  -9  -1  459.05   21.50
  -2  -9  -1  480.15   21.30
   2   9   1  467.05   21.20
   2   9   1  449.95   20.90
  -3  -9  -1  908.21   39.60
  -3  -9  -1  871.81   39.50
  -3  -9  -1  857.91   43.70
   3   9   1  916.21   39.40
  -4  -9  -1  157.68    8.30
  -4  -9  -1  162.38    8.30
  -4  -9  -1  188.48   16.80
   4   9   1  155.58    8.00
  -5  -9  -1  169.98    8.30
  -5  -9  -1  167.38    8.40
   5   9   1  148.69    7.80
  -6  -9  -1    7.90    1.30
   6   9   1    5.80    1.40
  -7  -9  -1   63.29    3.70
  -7  -9  -1   64.89    3.80
   7   9   1   78.59    4.30
   7   9   1   76.09    4.00
   5 -10  -1  369.36   16.60
   5 -10  -1  357.96   16.60
  -5  10   1  347.17   16.40
  -5  10   1  366.56   16.20
   4 -10  -1   94.09    4.80
   4 -10  -1   88.69    5.60
  -4  10   1   91.29    5.10
  -4  10   1   91.39    5.00
   3 -10  -1   67.99    4.70
   3 -10  -1   66.79    4.00
  -3  10   1   66.49    4.70
  -3  10   1   63.79    4.10
   2 -10  -1   85.09    5.50
   2 -10  -1   79.79    6.00
  -2  10   1   82.89    4.90
  -2  10   1   85.39    5.50
   1 -10  -1  228.08   10.90
  -1  10   1  197.28   10.60
  -1  10   1  219.28   10.70
  -1  10   1  216.88   10.60
   0 -10  -1  118.49    6.50
   0 -10  -1  101.89    6.00
   0  10   1  111.19    6.30
   0  10   1  123.29    6.40
  -1 -10  -1  437.96   20.70
  -1 -10  -1  447.86   21.00
   1  10   1  459.35   20.80
   1  10   1  460.65   20.70
  -2 -10  -1    2.10    1.00
  -2 -10  -1   -0.70    1.30
  -2 -10  -1    0.70    0.80
   2  10   1    1.50    0.80
   2  10   1   -0.50    1.00
  -3 -10  -1   -0.50    1.60
  -3 -10  -1    1.20    1.50
  -3 -10  -1   -0.80    0.70
   3  10   1    0.70    1.00
  -4 -10  -1    8.10    1.30
  -4 -10  -1    6.40    1.10
   4  10   1    6.30    1.10
  -5 -10  -1   73.59    4.30
  -5 -10  -1   63.89    4.10
   5  10   1   74.39    3.90
   5  10   1   78.99    4.80
  -6 -10  -1    9.10    1.20
  -6 -10  -1    8.50    1.10
   6  10   1   11.90    2.10
   6  10   1   13.10    1.70
   4 -11  -1   56.09    4.10
   4 -11  -1   51.29    3.40
  -4  11   1   52.59    3.10
  -4  11   1   48.90    3.00
   3 -11  -1   -0.50    0.70
   3 -11  -1   -1.90    1.10
  -3  11   1   -0.20    0.90
  -3  11   1   -0.40    0.80
   2 -11  -1   14.20    1.70
   2 -11  -1   11.50    1.90
  -2  11   1   14.70    1.70
  -2  11   1   12.80    1.70
   1 -11  -1   20.30    2.10
  -1  11   1   24.00    2.20
  -1  11   1   21.00    2.30
   0 -11  -1   36.70    2.50
   0 -11  -1   32.50    2.80
   0  11   1   32.30    2.60
   0  11   1   35.50    2.80
  -1 -11  -1   74.79    4.60
  -1 -11  -1   70.79    4.30
   1  11   1   72.19    4.30
   1  11   1   74.89    4.40
  -2 -11  -1  108.49    5.90
  -2 -11  -1  109.19    6.10
   2  11   1  109.79    5.90
  -3 -11  -1  313.37   14.60
  -3 -11  -1  315.07   14.50
   3  11   1  298.97   14.30
  -4 -11  -1  110.19    5.90
  -4 -11  -1  109.29    5.70
   4  11   1  117.09    5.90
  -5 -11  -1   99.99    5.00
  -5 -11  -1   96.49    4.90
   5  11   1   90.39    4.50
   5  11   1   95.39    5.30
   5  11   1  104.09    5.60
   2 -12  -1    3.70    0.80
  -2  12   1    4.20    0.90
   1 -12  -1    3.30    0.80
  -1  12   1    2.60    1.40
  -1  12   1    3.80    0.90
   0 -12  -1   11.50    1.50
   0  12   1   12.60    1.50
   0  12   1    9.30    1.30
  -1 -12  -1   33.80    2.20
  -1 -12  -1   31.60    2.40
   1  12   1   31.40    2.10
   1  12   1   30.20    2.40
  -2 -12  -1    9.30    1.40
  -2 -12  -1   12.30    1.30
   2  12   1    8.50    1.20
  -3 -12  -1   11.00    1.30
   3  12   1   12.00    1.20
  -4 -12  -1    2.80    0.70
   4  12   1    1.30    0.50
   4  12   1    2.50    0.80
   3  11  -2    0.50    0.50
  -3 -11   2    0.10    0.60
   2  11  -2   63.39    3.50
  -2 -11   2   59.49    3.60
  -2 -11   2   65.69    3.50
   1  11  -2    2.30    0.70
   1  11  -2    0.20    0.70
  -1 -11   2    2.00    0.80
  -1 -11   2    1.50    0.70
   0  11  -2   97.99    4.90
   0  11  -2   92.39    5.00
   0 -11   2  101.49    5.20
  -1  11  -2    9.90    1.20
   1 -11   2    7.10    1.10
  -2  11  -2   20.40    1.60
   2 -11   2   21.20    1.60
   5  10  -2  123.89    5.70
   5  10  -2  111.69    6.10
  -5 -10   2  116.49    5.70
   4  10  -2    1.80    1.00
   4  10  -2    0.90    0.50
  -4 -10   2    2.60    1.10
  -4 -10   2    1.10    0.60
  -4 -10   2    3.40    1.10
   3  10  -2   19.90    2.20
   3  10  -2   23.90    1.90
  -3 -10   2   19.30    2.30
  -3 -10   2   23.20    2.00
   2  10  -2   49.00    3.10
   2  10  -2   47.50    3.30
  -2 -10   2   35.20    4.00
  -2 -10   2   46.20    3.10
   1  10  -2    9.50    1.40
   1  10  -2   10.30    1.30
  -1 -10   2    7.00    1.20
  -1 -10   2    8.90    1.40
   0  10  -2   58.69    3.70
   0  10  -2   55.49    3.60
   0 -10   2   58.59    3.90
   0 -10   2   60.59    3.40
  -1  10  -2    3.80    0.90
  -1  10  -2    3.70    1.10
   1 -10   2    2.60    1.00
  -2  10  -2   23.90    2.20
  -2  10  -2   31.20    2.40
   2 -10   2   33.10    2.40
  -3  10  -2    3.30    1.00
  -3  10  -2    5.20    0.90
   3 -10   2    4.20    0.80
   3 -10   2    3.90    1.10
  -4  10  -2    0.80    0.70
  -4  10  -2    1.30    0.90
   4 -10   2    1.40    0.90
   6   9  -2   28.00    2.30
   6   9  -2   25.20    2.20
  -6  -9   2   22.30    2.00
  -6  -9   2   27.90    1.90
   5   9  -2  335.07   15.50
   5   9  -2  335.07   14.90
  -5  -9   2  321.97   15.30
  -5  -9   2  344.87   15.30
   4   9  -2    0.80    0.60
   4   9  -2   -0.40    0.90
  -4  -9   2    0.30    0.60
  -4  -9   2   -0.20    0.70
   3   9  -2  341.87   16.70
   3   9  -2  355.16   16.40
  -3  -9   2  357.06   16.50
  -3  -9   2  347.07   16.50
  -3  -9   2  372.36   16.90
   2   9  -2   62.49    3.80
   2   9  -2   67.49    4.40
  -2  -9   2   61.69    5.00
  -2  -9   2   58.59    4.30
   1   9  -2  236.68   11.30
   1   9  -2  214.18   10.90
  -1  -9   2  230.58   11.70
  -1  -9   2  226.98   11.10
   0   9  -2    6.80    1.40
   0   9  -2    5.10    1.40
   0  -9   2    3.70    1.20
   0  -9   2    5.60    1.10
   1  -9   2    1.70    1.00
  -2   9  -2    4.80    1.10
  -2   9  -2    4.30    1.10
   2  -9   2    3.80    1.10
  -3   9  -2    2.50    0.90
  -3   9  -2    3.80    1.00
   3  -9   2    1.60    0.80
   3  -9   2    0.80    1.90
  -4   9  -2    5.00    1.10
  -4   9  -2    8.60    1.90
   4  -9   2    5.10    1.40
   4  -9   2    6.30    1.50
  -5   9  -2    4.20    0.90
  -5   9  -2    4.70    1.20
   5  -9   2    4.60    1.10
   5  -9   2    5.50    1.10
  -7  -8   2    8.20    1.10
   6   8  -2  112.09    6.00
  -6  -8   2  104.19    5.40
  -6  -8   2   99.99    5.50
   5   8  -2   12.80    1.40
   5   8  -2   12.20    1.90
  -5  -8   2   12.70    1.60
  -5  -8   2   11.30    1.60
   4   8  -2   47.50    3.80
  -4  -8   2   54.79    4.50
  -4  -8   2   47.90    3.30
   3   8  -2  178.68    8.60
  -3  -8   2  159.28   14.50
  -3  -8   2  174.98    8.70
  -3  -8   2  152.78    8.40
   2   8  -2  229.38   10.80
   2   8  -2  207.48   10.50
  -2  -8   2  210.88   10.60
  -2  -8   2  218.18   16.50
  -2  -8   2  220.98   10.80
  -2  -8   2  219.28   11.10
   1   8  -2    3.30    1.20
   1   8  -2    6.10    1.40
  -1  -8   2    5.80    1.20
  -1  -8   2    7.00    1.60
   0   8  -2   27.70    2.60
   0   8  -2   26.90    2.50
   0   8  -2   29.20    2.70
   0  -8   2   28.80    2.80
   0  -8   2   30.20    2.50
  -1   8  -2  128.89    7.20
  -1   8  -2  137.69    7.30
  -1   8  -2  130.49    7.40
  -1   8  -2  138.99   14.00
   1  -8   2  150.58    7.60
   1  -8   2  134.49    7.00
  -2   8  -2  141.69    7.30
  -2   8  -2  133.59    7.20
   2  -8   2  137.29    7.20
   2  -8   2  120.09    7.60
  -3   8  -2    8.50    1.50
  -3   8  -2    6.80    1.20
   3  -8   2    6.40    1.30
  -4   8  -2   33.30    2.70
  -4   8  -2   33.90    2.80
   4  -8   2   29.80    2.30
   4  -8   2   33.70    3.20
  -5   8  -2   14.30    1.60
  -5   8  -2   17.40    1.70
   5  -8   2   12.50    1.90
  -6   8  -2  323.67   15.10
  -6   8  -2  312.37   14.80
   6  -8   2  334.57   15.00
   6  -8   2  325.67   14.80
   7   7  -2    0.40    0.70
   7   7  -2    0.00    0.90
  -7  -7   2    0.80    0.60
  -7  -7   2   -0.60    0.90
   6   7  -2   21.90    2.40
   6   7  -2   19.70    2.80
  -6  -7   2   21.80    2.00
  -6  -7   2   23.30    2.10
   5   7  -2    2.20    0.70
   5   7  -2    3.30    1.30
  -5  -7   2    3.20    0.90
   4   7  -2   96.69    5.30
   4   7  -2   94.59    6.00
  -4  -7   2   71.59    9.20
  -4  -7   2   95.79    5.40
  -4  -7   2   95.99    5.50
   3   7  -2   69.39    4.30
  -3  -7   2   72.59    4.60
  -3  -7   2   62.09    7.70
  -3  -7   2   73.19    4.40
   2   7  -2  144.09    7.90
   2   7  -2  156.78    7.80
  -2  -7   2  151.28    7.90
  -2  -7   2  196.88   16.90
  -2  -7   2  149.79   11.20
  -2  -7   2  149.99    7.80
  -2  -7   2  152.68    8.30
   1   7  -2  216.78   10.70
   1   7  -2  213.88   10.80
  -1  -7   2  230.38   17.70
  -1  -7   2  228.28   10.80
  -1  -7   2  216.68   14.60
  -1  -7   2  210.58   10.50
  -1  -7   2  226.78   11.00
   0   7  -2    1.70    4.50
   0   7  -2    0.60    0.80
   0   7  -2    0.90    0.90
   0   7  -2    2.30    1.00
   0  -7   2    4.10    1.20
   0  -7   2   -7.30    7.50
   0  -7   2    0.70    0.90
  -1   7  -2   92.59    8.50
  -1   7  -2   95.89    5.40
  -1   7  -2   84.99    5.30
  -1   7  -2   93.49    5.50
   1  -7   2   88.69    5.20
   1  -7   2  125.39   14.00
   1  -7   2   96.89    5.50
  -2   7  -2    4.40    1.30
  -2   7  -2    3.80    1.00
  -2   7  -2    6.40    3.60
   2  -7   2    3.60    1.10
   2  -7   2    4.20    2.10
  -3   7  -2 1208.48   59.09
  -3   7  -2 1315.27   56.19
  -3   7  -2 1303.87   56.09
   3  -7   2 1271.77   55.89
   3  -7   2 1280.37   56.49
  -4   7  -2   26.00    5.40
  -4   7  -2   29.70    2.60
  -4   7  -2   28.00    2.60
   4  -7   2   25.20    2.30
   4  -7   2   30.30    3.30
  -5   7  -2  219.18   11.20
  -5   7  -2  237.88   11.20
   5  -7   2  230.98   11.70
   5  -7   2  236.38   11.70
  -6   7  -2   60.19    3.70
  -6   7  -2   62.89    3.80
   6  -7   2   61.99    4.20
   6  -7   2   61.79    4.20
  -7   7  -2  110.59    5.60
   7  -7   2  114.09    5.70
   7  -7   2  107.99    5.70
   8   6  -2  251.77   11.60
   8   6  -2  243.38   11.50
  -8  -6   2  236.48   11.10
   7   6  -2   26.00    2.50
   7   6  -2   18.70    2.60
  -7  -6   2   20.70    1.90
   6   6  -2  106.09    7.00
   6   6  -2  110.89    6.70
  -6  -6   2  108.89    5.90
  -6  -6   2  105.79    5.90
   5   6  -2   30.20    3.30
   5   6  -2   29.30    2.20
  -5  -6   2   33.50    2.60
  -5  -6   2   27.00    2.60
  -5  -6   2   31.30    5.40
   4   6  -2  116.49    6.10
  -4  -6   2  109.69    6.30
  -4  -6   2  106.99    8.90
  -4  -6   2  115.09   13.70
  -4  -6   2  120.29    6.40
   3   6  -2  148.09    7.60
  -3  -6   2  164.18    7.80
  -3  -6   2  133.39    7.60
  -3  -6   2  137.49    9.80
  -3  -6   2  177.88   14.30
   2   6  -2   32.40    2.60
   2   6  -2   23.00    2.20
   2   6  -2   25.00    9.40
  -2  -6   2   23.20    4.40
  -2  -6   2   25.90    2.10
  -2  -6   2   24.10    2.50
   1   6  -2  158.58    8.00
   1   6  -2  163.98   14.90
   1   6  -2  160.08   11.40
   1   6  -2  155.38    8.00
   1   6  -2  159.78    8.10
  -1  -6   2  162.38    8.10
  -1  -6   2  163.98   10.50
  -1  -6   2  163.38    7.90
  -1  -6   2  163.58   12.70
   0   6  -2   85.49    4.80
   0   6  -2   89.79    7.40
   0   6  -2   84.79    4.90
   0   6  -2   94.29   11.40
   0  -6   2   88.09    4.70
   0  -6   2   88.69    5.50
   0  -6   2   81.59    8.00
   0  -6   2   78.69   10.00
   0  -6   2   80.69    4.80
  -1   6  -2    2.80    1.00
  -1   6  -2    5.30    1.60
  -1   6  -2    2.90    2.40
   1  -6   2    1.20    5.50
   1  -6   2    6.30    1.20
  -2   6  -2    8.20    1.40
  -2   6  -2   11.00    1.60
  -2   6  -2    7.70    2.90
   2  -6   2    7.70    1.40
   2  -6   2    4.50    2.00
  -3   6  -2   22.80    4.00
  -3   6  -2   29.10    2.60
  -3   6  -2   31.30    2.50
   3  -6   2   26.40    2.30
   3  -6   2   23.60    3.30
   3  -6   2   24.30    2.70
  -4   6  -2  105.89    8.90
  -4   6  -2  105.09    6.20
  -4   6  -2  124.39    6.30
   4  -6   2  106.79    5.90
   4  -6   2  108.29    6.30
   4  -6   2  125.99    7.10
  -5   6  -2   19.30    2.40
  -5   6  -2   14.20    4.80
  -5   6  -2   18.40    2.10
   5  -6   2   18.30    2.70
   5  -6   2   15.40    2.40
   5  -6   2   15.70    2.30
  -6   6  -2    3.70    1.00
   6  -6   2    3.00    1.30
   6  -6   2    1.30    1.10
   6  -6   2    1.50    1.30
  -7   6  -2   20.60    1.80
   7  -6   2   20.70    2.70
   7  -6   2   20.90    2.80
   8   5  -2  123.59    7.10
   8   5  -2  143.89    7.20
  -8  -5   2  138.69    6.70
   7   5  -2   -0.20    0.80
   7   5  -2    0.10    1.00
  -7  -5   2   -1.00    0.50
   6   5  -2   41.50    4.00
   6   5  -2   35.90    3.40
  -6  -5   2   40.50    5.80
  -6  -5   2   39.40    2.90
  -6  -5   2   35.50    3.00
   5   5  -2  151.38    8.10
   5   5  -2  168.68   10.40
  -5  -5   2  183.88    8.70
  -5  -5   2  180.88    8.70
  -5  -5   2  168.08   10.90
   4   5  -2   84.59    4.80
  -4  -5   2   81.09    5.00
  -4  -5   2   87.59    7.00
  -4  -5   2   98.09    5.10
  -4  -5   2   88.19   11.20
   3   5  -2  220.38   10.70
  -3  -5   2  223.68   15.40
  -3  -5   2  226.78   10.80
  -3  -5   2  223.78   12.70
   2   5  -2  144.99   12.10
  -2  -5   2  132.69    8.90
  -2  -5   2  158.78    7.50
  -2  -5   2  160.78   11.40
   1   5  -2 2059.49   85.19
   1   5  -2 1895.71   86.89
  -1  -5   2 1842.92   84.99
  -1  -5   2 1948.91   86.39
  -1  -5   2 1881.01   83.09
   0   5  -2  820.52   38.90
   0   5  -2  889.31   37.10
   0   5  -2  812.42   40.50
   0  -5   2  867.11   38.90
   0  -5   2  844.12   40.30
   0  -5   2  826.62   36.90
  -1   5  -2   47.10    2.90
  -1   5  -2   36.50    5.20
   1  -5   2   43.30    5.60
  -2   5  -2   29.90    2.30
  -2   5  -2   31.70    3.90
  -3   5  -2   89.59    6.00
  -3   5  -2   99.69    7.10
  -3   5  -2   91.59    6.00
   3  -5   2   84.09    5.70
   3  -5   2   89.79    4.90
   3  -5   2   84.69    5.00
  -4   5  -2   19.10    2.50
  -4   5  -2   22.30    2.10
  -4   5  -2   22.80    3.60
   4  -5   2   18.40    2.30
   4  -5   2   19.10    1.90
   4  -5   2   19.70    2.80
  -5   5  -2   10.10    3.50
   5  -5   2    8.60    1.50
   5  -5   2   11.70    2.10
   5  -5   2   10.10    2.10
  -6   5  -2   23.10    2.20
   6  -5   2   21.00    2.70
   6  -5   2   21.40    3.10
   6  -5   2   22.40    2.80
  -7   5  -2    5.00    1.10
   7  -5   2    5.70    1.40
   7  -5   2    7.10    1.40
   7  -5   2    7.90    1.60
   8  -5   2  134.69    6.70
   8  -5   2  125.89    6.50
   8   4  -2    2.90    1.20
   7   4  -2    8.40    2.00
  -7  -4   2    6.30    1.10
   6   4  -2    7.50    2.00
   6   4  -2    9.40    1.80
  -6  -4   2   11.10    3.60
  -6  -4   2    8.30    1.40
   5   4  -2    2.70    1.10
   5   4  -2    2.30    0.70
  -5  -4   2   -0.90    2.10
  -5  -4   2   11.30    7.00
  -5  -4   2    0.60    0.70
   4   4  -2  644.54   31.00
   4   4  -2  655.23   30.30
  -4  -4   2  704.43   30.40
  -4  -4   2  722.93   32.30
  -4  -4   2  702.83   35.10
  -3  -4   2  692.93   33.10
  -3  -4   2  709.33   31.50
  -3  -4   2  744.83   35.20
   2   4  -2  613.14   30.40
   2   4  -2  645.84   31.90
   2   4  -2  669.73   30.40
  -2  -4   2  621.34   30.30
  -2  -4   2  677.33   32.00
  -2  -4   2  703.43   29.00
   1   4  -2    0.10    2.20
   1   4  -2    1.60    1.60
  -1  -4   2    3.20    2.20
  -1  -4   2    1.30    1.30
   0   4  -2 5922.01  260.47
   0  -4   2 5729.53  259.97
   0  -4   2 6425.16  259.57
  -1   4  -2  124.79    7.40
  -1   4  -2  134.69   10.10
  -1   4  -2  126.39    6.30
   1  -4   2  133.89    7.90
   1  -4   2  114.99    8.50
  -2   4  -2  802.42   37.00
  -2   4  -2  862.11   35.60
  -2   4  -2  811.32   39.00
   2  -4   2  769.22   38.30
  -3   4  -2  295.17   15.30
  -3   4  -2  311.37   14.00
  -3   4  -2  306.07   18.20
  -4   4  -2 1208.18   51.39
  -4   4  -2 1185.48   53.19
   4  -4   2 1135.79   51.29
   4  -4   2 1188.88   51.19
  -5   4  -2  196.08    9.10
  -5   4  -2  202.98   11.60
   5  -4   2  183.88    9.70
   5  -4   2  176.48    9.00
   5  -4   2  171.18    9.90
  -6   4  -2   54.39    3.50
  -6   4  -2   42.20    5.40
   6  -4   2   51.89    3.60
   6  -4   2   58.99    4.50
   6  -4   2   55.29    4.20
  -7   4  -2    7.50    1.40
   7  -4   2    7.20    1.70
   7  -4   2    6.70    1.30
   7  -4   2    5.80    1.60
   8  -4   2    2.50    1.10
   8  -4   2   -1.60    1.20
   9   3  -2    0.20    0.80
   9   3  -2    0.50    0.60
   8   3  -2   45.10    3.70
   8   3  -2   52.09    3.60
  -8  -3   2   50.99    3.10
   7   3  -2    0.80    1.10
   7   3  -2    0.50    0.70
  -7  -3   2   -0.20    0.70
   6   3  -2    0.60    2.60
   6   3  -2    2.70    1.20
  -6  -3   2    4.00    2.70
  -6  -3   2    3.00    0.90
  -6  -3   2    4.70   12.90
   5   3  -2    7.30    1.50
  -5  -3   2    5.80    2.10
  -5  -3   2    5.90    1.00
  -5  -3   2    0.90    4.80
  -4  -3   2  290.17   13.10
  -4  -3   2  256.97   16.10
  -4  -3   2  242.88   13.50
  -3  -3   2  162.88   10.40
  -3  -3   2  175.38   11.20
  -3  -3   2  165.98    9.10
   2   3  -2  140.59    8.90
   2   3  -2  149.09    8.10
   2   3  -2  157.48    8.50
  -2  -3   2  139.99    8.70
  -2  -3   2  138.39    7.90
   1   3  -2  505.15   23.70
   1   3  -2  531.95   23.10
  -1  -3   2  486.05   23.90
  -1  -3   2  476.35   23.00
  -1  -3   2  493.95   23.80
   0   3  -2  263.07   12.70
   0   3  -2  242.28   12.60
   0   3  -2  234.08   11.80
   0  -3   2  224.18   12.20
   0  -3   2  227.18   11.70
  -1   3  -2  910.51   44.20
  -1   3  -2 1079.19   45.70
   1  -3   2 1047.70   44.40
   1  -3   2  970.80   45.00
  -2   3  -2  170.28    9.00
  -2   3  -2  184.38   10.70
   2  -3   2  164.28   10.10
  -3   3  -2   25.80    4.50
  -3   3  -2   26.20    2.70
  -4   3  -2  136.29    7.10
  -4   3  -2  156.48    8.40
  -4   3  -2  160.58   12.10
  -5   3  -2  804.02   35.10
  -5   3  -2  734.03   33.60
   5  -3   2  736.33   34.50
   5  -3   2  803.52   33.90
   5  -3   2  746.73   34.30
  -6   3  -2    1.60    2.70
  -6   3  -2    2.80    1.10
   6  -3   2    0.90    1.30
   6  -3   2    4.30    1.50
   6  -3   2    2.20    1.20
   7  -3   2   -0.30    1.10
   7  -3   2   -0.40    1.10
   8  -3   2    1.30    1.10
   8  -3   2    1.50    1.10
   9  -3   2   31.20    2.40
   9  -3   2   33.50    2.30
   9   2  -2   14.10    1.90
   9   2  -2   15.80    1.60
   8   2  -2    5.70    1.50
   8   2  -2    7.60    1.40
   7   2  -2    5.00    1.60
   7   2  -2    6.40    1.40
   6   2  -2  186.78   10.00
   6   2  -2  180.58   10.30
  -6  -2   2  196.68   10.40
  -6  -2   2  211.88   22.90
   5   2  -2   17.20    2.30
   5   2  -2   25.70    3.00
  -5  -2   2   21.30    2.80
  -5  -2   2   20.70    6.00
  -4  -2   2   69.69    4.50
  -4  -2   2   64.09    6.90
  -3  -2   2   40.40    3.20
  -3  -2   2   44.70    3.90
  -3  -2   2   45.30    4.90
   2   2  -2 2371.46   95.79
   2   2  -2 2323.97   95.69
   2   2  -2 2071.69   96.19
  -2  -2   2 2160.68   97.09
  -2  -2   2 2215.18   95.59
  -2  -2   2 2224.58   96.79
  -2  -2   2 2111.29   95.79
   1   2  -2  165.68    7.80
   1   2  -2  152.18    8.00
  -1  -2   2  146.99    8.10
  -1  -2   2  136.09    7.60
  -1  -2   2  156.18    8.50
   0   2  -2 3344.97  152.88
   0   2  -2 3380.36  153.38
   0   2  -2 3759.42  153.38
   0  -2   2 3553.34  153.08
   0  -2   2 3719.43  153.98
   0  -2   2 3584.44  153.38
  -1   2  -2    7.40    1.80
  -1   2  -2    7.60    1.30
   1  -2   2   11.20    2.20
   1  -2   2    7.70    1.30
   1  -2   2    8.10    2.30
  -2   2  -2   69.79    4.30
  -2   2  -2   75.19    5.60
  -3   2  -2  257.87   14.50
  -3   2  -2  262.37   12.50
  -4   2  -2  533.75   27.10
  -4   2  -2  527.05   24.10
  -5   2  -2   28.40    3.10
  -5   2  -2   22.30    7.90
  -5   2  -2   30.10    7.20
   5  -2   2   29.20    3.30
  -6   2  -2   13.70    2.90
   6  -2   2   19.10    2.70
   6  -2   2   18.00    2.50
   6  -2   2   15.10    2.20
   7  -2   2  103.59    6.30
   7  -2   2  109.79    6.60
   7  -2   2  112.19    5.90
   8  -2   2  162.18    8.30
   8  -2   2  166.18    8.60
   9  -2   2   25.70    2.30
   9  -2   2   27.60    2.20
   9   1  -2  103.69    5.40
   9   1  -2  107.79    5.60
   8   1  -2   22.40    2.20
   8   1  -2   16.80    2.50
   7   1  -2  187.08   10.50
   7   1  -2  205.68   10.30
   6   1  -2   37.00    3.20
   6   1  -2   35.10    3.60
  -6  -1   2   34.70    8.60
  -6  -1   2   41.80    3.90
   5   1  -2   92.99    5.90
  -5  -1   2   88.09    9.80
  -5  -1   2   95.99    5.60
  -4  -1   2  905.81   43.20
  -4  -1   2  943.91   40.50
  -4  -1   2  886.21   40.50
   3   1  -2   18.80    2.90
  -3  -1   2   13.50    2.00
  -3  -1   2   10.50    2.40
  -3  -1   2   16.90    2.30
  -3  -1   2   16.40    1.70
   2   1  -2   26.20    2.60
  -2  -1   2   23.50    2.10
  -2  -1   2   24.10    3.00
  -2  -1   2   21.40    1.90
   1   1  -2 1922.41   76.69
   1   1  -2 1821.82   76.49
   1   1  -2 1786.02   76.39
  -1  -1   2 1763.72   76.49
  -1  -1   2 1644.04   76.39
  -1  -1   2 1730.93   76.59
  -1  -1   2 1721.93   77.29
   0   1  -2  410.16   17.60
   0   1  -2  394.56   17.60
   0   1  -2  357.76   17.20
   0   1  -2  396.66   18.00
   0  -1   2  352.86   17.50
   0  -1   2  399.26   17.40
   0  -1   2  381.76   17.80
  -1   1  -2 5749.52  237.58
  -1   1  -2 5660.23  237.18
  -1   1  -2 5182.48  236.48
  -1   1  -2 5454.75  236.58
   1  -1   2 5795.02  236.58
   1  -1   2 5455.15  237.68
   1  -1   2 5367.56  236.48
  -2   1  -2  288.67   14.30
  -2   1  -2  270.37   12.70
  -2   1  -2  278.67   12.80
  -3   1  -2 2909.41  129.39
  -3   1  -2 3101.39  131.49
  -4   1  -2   12.30    2.30
  -4   1  -2   12.10    3.60
  -4   1  -2   13.40    1.70
  -5   1  -2  409.76   22.80
  -5   1  -2  394.26   22.30
   6  -1   2   12.40    2.00
   6  -1   2   15.40    2.30
   7  -1   2    1.10    1.40
   7  -1   2    2.90    1.10
   7  -1   2   -1.00    1.00
   7  -1   2    1.40    1.20
   8  -1   2    8.20    1.50
   8  -1   2    8.20    1.60
   9  -1   2   33.80    2.40
   9  -1   2   32.40    2.60
   9   0  -2  282.27   13.00
   9   0  -2  279.07   12.80
   8   0  -2    3.10    1.20
   8   0  -2    3.00    1.00
   7   0  -2   26.40    2.70
   7   0  -2   27.20    3.10
   6   0  -2   72.99    5.10
   6   0  -2   73.49    4.70
  -6   0   2   79.09   12.40
  -5   0   2  157.18   10.20
  -5   0   2  165.88   12.70
  -5   0   2  163.78    8.20
  -4   0   2 1556.04   69.09
  -4   0   2 1450.75   65.59
  -4   0   2 1476.15   65.69
  -4   0   2 1576.74   66.69
   3   0  -2    2.70    2.40
  -3   0   2    1.30    1.50
  -3   0   2    1.60    1.00
   2   0  -2 3956.50  166.98
  -2   0   2 3936.31  166.78
  -2   0   2 3704.33  166.38
  -2   0   2 3929.31  166.48
   1   0  -2  727.83   31.40
   1   0  -2  739.03   31.80
  -1   0   2  733.33   31.60
  -1   0   2  682.13   31.50
   0   0  -2 1010.00   39.80
   0   0  -2  936.91   39.50
   0   0  -2  897.51   39.70
   0   0   2  807.02   39.70
   0   0   2  888.71   39.70
   0   0   2  922.21   39.60
  -1   0  -2 1073.59   47.20
  -1   0  -2 1051.39   46.80
  -1   0  -2 1080.79   47.70
   1   0   2 1121.29   46.80
  -2   0  -2    0.00    0.40
  -2   0  -2    1.40    1.30
  -2   0  -2    0.80    0.70
  -3   0  -2 1373.46   59.49
  -3   0  -2 1389.16   59.69
  -3   0  -2 1376.16   61.79
  -4   0  -2 3251.87  138.29
  -4   0  -2 3185.08  140.79
  -4   0  -2 3092.59  137.59
  -4   0  -2 3304.87  137.89
  -5   0  -2   76.29    8.70
  -5   0  -2   67.59    7.70
   6   0   2   17.60    2.40
   6   0   2   15.90    2.20
   6   0   2   16.60    2.30
   7   0   2   89.09    5.10
   7   0   2   79.09    4.70
   7   0   2   79.09    5.20
   7   0   2   80.79    5.00
   8   0   2   56.69    4.10
   8   0   2   59.49    3.90
   9  -1  -2  103.19    5.10
   9  -1  -2  101.39    5.40
   8  -1  -2  741.23   32.90
   8  -1  -2  741.03   33.20
   7  -1  -2  163.78    8.60
   7  -1  -2  169.28    9.00
   6  -1  -2 1265.07   56.09
   6  -1  -2 1241.58   55.69
   6  -1  -2 1238.48   55.79
  -6   1   2 1349.36   62.29
  -5   1   2   41.50    6.80
  -5   1   2   31.20    5.20
  -4   1   2 3962.80  163.38
  -4   1   2 3784.12  164.68
  -4   1   2 3654.53  163.08
  -3   1   2 1308.87   57.69
  -3   1   2 1284.77   56.69
  -3   1   2 1331.47   56.69
   2  -1  -2   15.40    2.30
  -2   1   2   14.40    1.30
  -2   1   2   14.60    2.00
   1  -1  -2  320.47   15.40
  -1   1   2  351.36   15.30
  -1   1   2  331.97   15.00
   0  -1  -2  100.39    4.80
   0  -1  -2   92.09    4.90
   0   1   2  106.29    4.90
   0   1   2   93.19    4.90
  -1  -1  -2 1524.15   66.59
  -1  -1  -2 1536.05   66.39
   1   1   2 1600.64   66.19
   1   1   2 1533.55   66.39
   1   1   2 1516.15   66.59
  -2  -1  -2  420.36   18.50
  -2  -1  -2  395.36   18.90
  -2  -1  -2  446.66   18.60
  -2  -1  -2  416.26   18.40
  -3  -1  -2 4638.34  207.88
  -3  -1  -2 4886.71  208.28
  -3  -1  -2 4911.11  207.48
  -3  -1  -2 4957.40  207.68
  -4  -1  -2  283.17   14.70
  -4  -1  -2  276.07   15.00
  -4  -1  -2  313.67   15.10
  -4  -1  -2  310.07   16.50
  -5  -1  -2  522.75   24.70
  -5  -1  -2  511.55   25.10
  -5  -1  -2  536.45   27.50
  -6  -1  -2  124.69   14.10
   6   1   2  150.58    7.70
   6   1   2  129.79    7.20
   6   1   2  140.49    8.40
   6   1   2  126.09    7.30
   7   1   2   22.80    2.60
   7   1   2   27.30    2.90
   7   1   2   25.90    2.70
   7   1   2   30.40    3.20
   8   1   2   83.29    5.00
   8   1   2   93.09    5.30
   9   1   2   23.70    2.00
   9   1   2   21.80    1.90
   9  -2  -2   22.60    2.10
   9  -2  -2   19.50    1.60
   8  -2  -2    3.20    1.00
   8  -2  -2    0.00    1.20
   8  -2  -2    1.60    0.90
   7  -2  -2  308.17   14.90
   7  -2  -2  302.07   14.50
   7  -2  -2  314.27   14.90
   6  -2  -2   17.00    2.50
   6  -2  -2   18.10    2.00
   6  -2  -2   19.30    2.70
   6  -2  -2   21.50    2.50
  -6   2   2   15.40   10.10
   5  -2  -2 1646.24   67.79
  -5   2   2 1445.76   69.79
  -5   2   2 1528.65   67.19
  -4   2   2   73.99    5.10
  -4   2   2   71.89    4.30
  -4   2   2   77.09    5.00
  -3   2   2    5.30    1.50
  -3   2   2    4.10    0.90
  -3   2   2    5.60    2.10
  -3   2   2    3.90    1.30
   2  -2  -2 1782.62   76.99
  -2   2   2 1675.83   76.79
  -2   2   2 1774.62   77.59
  -2   2   2 1857.01   76.79
  -2   2   2 1789.72   76.69
   1  -2  -2  749.73   33.60
   1  -2  -2  803.62   33.00
   1  -2  -2  769.72   33.20
  -1   2   2  736.13   33.20
  -1   2   2  752.52   33.10
  -1   2   2  715.63   33.40
   0  -2  -2   22.80    1.70
   0  -2  -2   17.40    2.10
   0  -2  -2   20.00    1.90
   0   2   2   20.00    1.80
   0   2   2   21.00    1.70
   0   2   2   19.50    2.30
  -1  -2  -2    8.60    1.30
  -1  -2  -2   10.50    1.30
  -2  -2  -2  788.82   34.30
  -2  -2  -2  810.52   34.00
  -2  -2  -2  726.53   34.10
   2   2   2  790.52   34.70
  -3  -2  -2   56.49    3.50
  -3  -2  -2   61.89    3.30
  -3  -2  -2   56.39    4.40
  -4  -2  -2    7.60    1.20
  -4  -2  -2    7.10    2.10
  -4  -2  -2    5.20    1.40
  -5  -2  -2   23.70    3.10
  -5  -2  -2   38.80    6.50
   6   2   2   17.30    2.10
   6   2   2   19.70    2.60
   6   2   2   13.20    2.10
   6   2   2   14.00    1.90
   7   2   2   91.49    5.30
   7   2   2   80.19    5.00
   7   2   2   77.59    4.90
   7   2   2   78.59    4.80
   8   2   2   60.59    4.00
   8   2   2   64.29    3.90
   9   2   2    0.70    0.70
   9   2   2   -1.50    0.70
   9   2   2   -0.30    0.80
   9  -3  -2   44.70    2.80
   9  -3  -2   34.80    2.50
   8  -3  -2   41.10    3.10
   8  -3  -2   43.10    2.80
   8  -3  -2   48.30    3.70
   7  -3  -2    2.90    1.30
   7  -3  -2    3.80    1.10
   7  -3  -2    2.20    1.50
   6  -3  -2  101.39    5.60
   6  -3  -2  106.69    6.00
   6  -3  -2  100.09    6.00
   6  -3  -2  102.49    6.40
  -6   3   2   87.89   15.00
   5  -3  -2  441.76   20.30
   5  -3  -2  469.25   20.70
   5  -3  -2  434.56   21.00
  -5   3   2  430.46   25.00
  -5   3   2  459.55   21.00
  -4   3   2  566.34   25.90
  -4   3   2  573.24   28.30
  -4   3   2  573.94   26.80
   3  -3  -2  268.77   14.30
  -3   3   2  244.88   12.40
  -3   3   2  247.08   12.70
  -3   3   2  260.67   13.70
  -3   3   2  243.28   12.00
   2  -3  -2  385.56   17.90
  -2   3   2  363.16   17.80
  -2   3   2  354.46   17.30
  -2   3   2  368.36   16.90
   1  -3  -2 9570.24  408.86
   1  -3  -2 9999.00  408.26
  -1   3   2 9697.83  408.86
  -1   3   2 9671.93  408.86
  -1   3   2 8771.72  408.16
   0  -3  -2 5593.74  239.28
   0  -3  -2 5827.62  239.38
   0  -3  -2 5632.84  238.78
   0  -3  -2 5244.68  238.78
   0   3   2 5412.06  238.58
   0   3   2 5761.82  238.68
   0   3   2 5487.25  239.38
  -1  -3  -2 2696.53  116.89
  -1  -3  -2 2706.83  116.29
  -1  -3  -2 2548.74  115.69
   1   3   2 2797.52  115.79
  -2  -3  -2 2017.90   85.19
  -2  -3  -2 1865.41   83.79
  -2  -3  -2 1899.61   83.29
  -3  -3  -2   71.39    5.10
  -3  -3  -2   67.49    4.00
  -3  -3  -2   63.69    4.50
  -4  -3  -2  129.19    7.00
  -4  -3  -2  140.89    8.60
  -5  -3  -2  268.57   15.30
  -5  -3  -2  258.17   12.80
  -6  -3  -2   62.79    4.50
   6   3   2   64.09    4.00
   6   3   2   52.49    4.10
   6   3   2   55.29    3.70
   7   3   2   37.20    3.00
   7   3   2   42.00    3.20
   7   3   2   35.10    3.30
   7   3   2   47.80    3.90
   9   3   2    1.60    0.70
   9   3   2    3.60    0.90
   9  -4  -2    5.40    1.20
   8  -4  -2    7.20    1.20
   8  -4  -2    9.00    1.50
   8  -4  -2   11.40    1.80
   7  -4  -2   89.69    6.00
   7  -4  -2   95.09    5.20
   7  -4  -2  103.49    5.60
   6  -4  -2  537.25   26.00
   6  -4  -2  550.64   25.00
   6  -4  -2  602.24   25.50
  -6   4   2  541.75   26.10
   5  -4  -2  549.15   25.80
   5  -4  -2  550.94   26.70
   5  -4  -2  597.34   26.40
   5  -4  -2  599.04   26.20
  -5   4   2  604.24   27.10
  -4   4   2  172.48    9.90
  -4   4   2  147.69   11.90
  -4   4   2  138.39   10.30
  -3   4   2   20.60    3.40
  -3   4   2   21.60    3.30
  -3   4   2   21.30    2.50
  -2   4   2 2535.95  110.39
  -2   4   2 2549.04  109.29
  -2   4   2 2484.85  110.19
   1  -4  -2 1144.19   48.30
   1  -4  -2 1088.79   49.40
  -1   4   2 1110.99   48.90
  -1   4   2 1078.19   49.10
  -1   4   2 1058.99   48.30
   0  -4  -2  123.39    7.30
   0  -4  -2  106.99    6.20
   0  -4  -2  112.39    7.30
   0   4   2  111.29    6.20
   0   4   2  113.99    7.20
   0   4   2  117.89    6.40
  -1  -4  -2   64.59    5.30
  -1  -4  -2   60.09    4.00
  -1  -4  -2   65.49    4.80
   1   4   2   60.89    3.70
   1   4   2   75.89    5.50
  -2  -4  -2 3867.81  168.08
  -2  -4  -2 3895.31  168.88
   2   4   2 3951.90  169.38
  -3  -4  -2  234.48   12.50
  -3  -4  -2  229.18   11.50
  -4  -4  -2   -0.10    1.10
  -4  -4  -2    1.00    2.60
  -5  -4  -2    1.10    4.70
  -5  -4  -2    4.00    1.60
   5   4   2    2.60    0.90
  -6  -4  -2   93.79    6.20
   6   4   2   82.39    5.60
   6   4   2   90.09    4.90
   6   4   2   83.39    4.70
   6   4   2   75.69    5.90
   7   4   2  352.46   16.90
   7   4   2  340.67   15.80
   8   4   2   33.60    2.40
   8   4   2   34.10    2.90
   9   4   2   18.40    1.90
   9   4   2   19.20    1.70
   8  -5  -2   66.69    4.70
   8  -5  -2   54.29    3.90
   8  -5  -2   56.19    3.30
   7  -5  -2   34.90    2.70
   7  -5  -2   41.70    3.40
   7  -5  -2   37.80    3.60
   7  -5  -2   39.90    3.20
  -7   5   2   41.50    2.80
   6  -5  -2  237.08   12.40
   6  -5  -2  269.67   12.30
   6  -5  -2  262.57   13.10
   6  -5  -2  245.08   11.80
  -6   5   2  238.98   13.70
   5  -5  -2    1.60    0.90
   5  -5  -2    3.90    1.70
   5  -5  -2    0.20    1.50
   5  -5  -2    3.20    1.10
  -5   5   2    4.90    2.30
  -5   5   2    1.80    0.90
   4  -5  -2  157.58    7.90
   4  -5  -2  161.98    8.10
  -4   5   2  159.98    9.30
  -4   5   2  156.08   12.80
  -4   5   2  162.58    7.80
  -4   5   2  200.38   18.00
  -3   5   2    1.70    3.10
  -3   5   2   -0.20    3.50
  -3   5   2   -0.40    1.10
  -3   5   2    0.00    0.50
  -2   5   2   19.40    3.50
  -2   5   2   28.40    4.60
  -2   5   2   21.40    2.60
   1  -5  -2   19.20    2.60
  -1   5   2   24.10    3.80
  -1   5   2   26.90    3.80
  -1   5   2   20.80    2.50
   0  -5  -2  259.77   15.50
   0   5   2  303.27   14.60
   0   5   2  314.47   14.60
   0   5   2  300.37   16.00
  -1  -5  -2  372.66   18.90
  -1  -5  -2  345.07   17.80
   1   5   2  363.26   17.20
   1   5   2  378.36   19.60
   1   5   2  396.96   17.90
  -2  -5  -2    3.80    2.40
  -2  -5  -2    2.60    1.20
   2   5   2    2.10    2.10
  -3  -5  -2 1052.59   46.60
  -3  -5  -2 1023.00   44.00
  -3  -5  -2  951.90   45.10
  -4  -5  -2   -2.20    3.40
  -4  -5  -2    1.40    0.70
  -4  -5  -2   -0.50    1.40
  -5  -5  -2  636.14   29.50
  -5  -5  -2  662.63   27.90
   5   5   2  600.14   27.60
   5   5   2  607.54   28.00
  -6  -5  -2  307.57   15.70
  -6  -5  -2  309.97   13.90
   6   5   2  281.47   14.80
   6   5   2  293.17   14.90
  -7  -5  -2  843.82   38.40
  -7  -5  -2  878.81   36.60
   7   5   2  863.91   37.70
   7   5   2  734.33   36.10
  -8  -5  -2   -1.60    1.00
   8   5   2    2.30    0.80
   8   5   2    2.10    0.90
   9   5   2  273.57   12.50
   7  -6  -2  195.38    9.30
   7  -6  -2  184.28    9.90
   7  -6  -2  185.08    9.40
   7  -6  -2  195.48    9.10
  -7   6   2  187.38    9.10
   6  -6  -2   67.49    4.80
   6  -6  -2   79.79    5.40
   6  -6  -2   61.29    4.10
   6  -6  -2   72.59    4.50
  -6   6   2   73.89    4.20
   5  -6  -2   82.79    4.80
   5  -6  -2   68.89    4.50
   5  -6  -2   78.19    5.60
  -5   6   2   74.39    4.40
  -5   6   2   74.49    6.80
   4  -6  -2  293.87   12.80
   4  -6  -2  253.27   12.80
   4  -6  -2  280.67   13.10
  -4   6   2  247.38   13.00
  -4   6   2  292.67   13.00
  -4   6   2  303.27   15.20
   3  -6  -2  677.93   29.80
  -3   6   2  697.83   29.80
  -3   6   2  651.03   34.30
  -3   6   2  668.63   31.60
  -3   6   2  656.93   34.20
  -2   6   2  480.05   23.40
  -2   6   2  465.35   25.00
  -2   6   2  473.65   25.50
  -2   6   2  513.55   21.70
   1  -6  -2  127.19    8.30
  -1   6   2  136.49    6.70
  -1   6   2  127.79    9.00
  -1   6   2  116.79    7.70
  -1   6   2  125.39    9.80
   0  -6  -2 1886.31   78.29
   0   6   2 1751.72   80.19
   0   6   2 1750.22   77.99
   0   6   2 1721.03   78.09
   0   6   2 1744.13   76.39
  -2  -6  -2  185.88   11.80
  -2  -6  -2  169.18   10.20
  -2  -6  -2  192.98    8.90
   2   6   2  192.28   11.20
  -3  -6  -2  110.79    5.70
  -3  -6  -2  104.79    9.20
  -3  -6  -2  106.89    7.60
  -4  -6  -2   35.70    4.40
  -4  -6  -2   34.90    2.60
   4   6   2   36.20    2.50
   4   6   2   35.90    2.50
  -5  -6  -2   -0.20    0.70
  -5  -6  -2    3.00    8.40
  -5  -6  -2    1.70    2.40
   5   6   2    0.60    0.80
   5   6   2    0.10    0.60
  -6  -6  -2   19.70    2.00
  -6  -6  -2   25.70    4.30
   6   6   2   15.90    2.10
   6   6   2   21.40    2.80
  -7  -6  -2    7.00    1.20
   7   6   2    5.20    1.80
   7   6   2    6.60    1.20
  -8  -6  -2   84.99    4.70
   8   6   2   87.59    5.30
   8   6   2   93.19    4.60
   9   6   2  137.99    6.60
   7  -7  -2    1.40    0.90
   7  -7  -2    0.20    1.20
   7  -7  -2   -1.50    1.20
  -7   7   2    0.00    0.80
   6  -7  -2    8.80    2.00
   6  -7  -2    9.50    1.60
   6  -7  -2   10.10    1.60
   5  -7  -2  243.18   11.20
   5  -7  -2  219.08   12.10
  -5   7   2  230.88   11.10
  -5   7   2  218.68   11.00
   4  -7  -2    6.30    1.30
   4  -7  -2    7.40    2.70
   4  -7  -2    5.30    1.20
  -4   7   2    2.60    2.90
  -4   7   2    7.90    1.30
  -4   7   2    4.80    1.40
   3  -7  -2   21.00    2.40
   3  -7  -2   25.50    2.30
   3  -7  -2   29.90    2.70
  -3   7   2   28.50    2.40
  -3   7   2   29.20    4.50
  -3   7   2   27.80    2.30
   2  -7  -2  214.78   10.90
   2  -7  -2  234.18   11.00
   2  -7  -2  231.48   10.90
  -2   7   2  242.98   17.10
  -2   7   2  237.88   16.80
  -2   7   2  219.48   13.00
  -2   7   2  229.58   11.00
  -2   7   2  225.58   10.90
  -1   7   2   10.20    5.10
  -1   7   2    9.70    1.30
  -1   7   2   12.90    2.70
  -1   7   2   11.10    5.70
   0  -7  -2  187.38   13.50
  -1  -7  -2  290.97   17.40
  -1  -7  -2  278.07   15.50
  -1  -7  -2  273.07   13.30
   1   7   2  300.57   15.70
   1   7   2  302.97   13.30
   1   7   2  307.27   15.50
   1   7   2  253.07   18.00
  -2  -7  -2   37.10    4.50
  -2  -7  -2   27.10    5.40
  -2  -7  -2   35.10    2.50
  -3  -7  -2  162.98   12.70
  -3  -7  -2  149.79    9.80
  -3  -7  -2  155.58    7.90
  -3  -7  -2  161.78    7.90
   3   7   2  153.48    8.00
   3   7   2  150.88    7.50
  -4  -7  -2   42.80    3.20
  -4  -7  -2   50.89    3.20
  -4  -7  -2   42.40    5.20
  -4  -7  -2   42.80    8.70
   4   7   2   37.80    2.80
   4   7   2   41.80    2.90
  -5  -7  -2    7.70    3.30
  -5  -7  -2    6.00    1.50
  -5  -7  -2    5.90    1.30
   5   7   2    5.90    1.30
  -6  -7  -2   -0.50    4.40
  -6  -7  -2    0.50    0.90
  -6  -7  -2    1.50    1.20
   6   7   2    3.50    1.80
   6   7   2    1.50    0.90
   6   7   2   -0.30    1.00
  -7  -7  -2   12.00    1.50
   7   7   2   12.00    1.60
   7   7   2    7.90    1.80
   8   7   2   16.10    1.90
   7  -8  -2   16.00    2.10
   7  -8  -2   23.00    2.30
   7  -8  -2   15.10    1.90
  -7   8   2   18.20    1.60
   6  -8  -2   30.60    2.80
   6  -8  -2   26.70    2.50
   6  -8  -2   25.70    3.00
  -6   8   2   25.30    2.10
   5  -8  -2   39.20    3.70
  -5   8   2   39.70    3.10
  -5   8   2   41.80    3.10
   4  -8  -2  150.88    7.40
   4  -8  -2  153.88    7.80
  -4   8   2  122.09   10.80
  -4   8   2  141.29    7.60
  -4   8   2  148.09    7.70
   3  -8  -2  258.37   14.20
  -3   8   2  246.38   15.30
  -3   8   2  264.27   12.40
  -3   8   2  254.07   12.50
   2  -8  -2  367.26   17.00
   2  -8  -2  359.96   16.90
  -2   8   2  354.46   16.90
  -2   8   2  389.86   16.90
  -2   8   2  338.27   19.40
   1  -8  -2   51.29    4.60
   1  -8  -2   50.39    3.70
   1  -8  -2   55.69    3.90
  -1   8   2   50.49    3.40
  -1   8   2   54.99    3.60
  -1   8   2   53.99    6.60
   0  -8  -2  610.64   25.60
   0  -8  -2  574.34   29.10
   0  -8  -2  579.14   31.90
   0  -8  -2  526.55   26.90
   0   8   2  549.35   25.70
   0   8   2  585.04   25.70
   0   8   2  570.14   25.90
   0   8   2  603.54   31.00
  -1  -8  -2    3.80    4.40
  -1  -8  -2    1.00    0.80
   1   8   2    0.10    1.10
   1   8   2    1.20    1.20
   1   8   2   -0.30    0.70
   1   8   2    0.90    4.60
  -2  -8  -2    4.00    1.00
  -2  -8  -2    4.40    1.70
  -2  -8  -2   -4.70    4.70
  -2  -8  -2    8.20    3.70
   2   8   2    6.20    1.40
   2   8   2    7.40    1.30
  -3  -8  -2    6.90    6.40
  -3  -8  -2    6.40    1.40
  -3  -8  -2    9.20    1.50
  -3  -8  -2    3.30    3.50
   3   8   2   10.10    1.40
  -4  -8  -2  269.37   16.60
  -4  -8  -2  275.27   14.60
  -4  -8  -2  283.97   13.50
   4   8   2  283.07   13.10
  -5  -8  -2   53.79    3.70
  -5  -8  -2   58.59    3.80
   5   8   2   52.59    3.40
   5   8   2   53.59    3.30
  -6  -8  -2   92.49    5.60
  -6  -8  -2  101.79    5.50
   6   8   2  114.09    6.40
   6   8   2   92.19    6.20
  -7  -8  -2    2.70    1.30
   7   8   2    6.70    1.60
  -8  -8  -2    1.70    0.70
   8   8   2    2.00    0.80
   6  -9  -2   62.19    4.00
   6  -9  -2   69.19    4.40
   6  -9  -2   69.89    4.10
  -6   9   2   61.09    3.70
   5  -9  -2  247.38   12.20
   5  -9  -2  239.78   12.40
   5  -9  -2  247.98   11.80
  -5   9   2  250.97   11.60
  -5   9   2  237.18   11.70
   4  -9  -2   35.70    2.50
  -4   9   2   34.40    2.70
  -4   9   2   32.90    2.80
   3  -9  -2    4.20    1.10
   3  -9  -2    2.20    1.40
  -3   9   2    5.70    1.30
  -3   9   2    7.40    1.40
  -3   9   2    2.40    6.20
   2  -9  -2    4.60    1.40
  -2   9   2    2.50    1.00
  -2   9   2    7.70    4.70
  -2   9   2    3.30    1.00
   1  -9  -2  867.21   38.30
  -1   9   2  865.01   38.70
  -1   9   2  880.41   38.60
  -1  -9  -2   39.30    3.00
  -1  -9  -2   49.70    3.30
  -1  -9  -2   31.00   10.30
  -2  -9  -2   80.79    5.20
  -2  -9  -2   67.79    4.50
  -2  -9  -2   81.69    5.70
   2   9   2   83.39    4.70
  -3  -9  -2   81.69    4.80
  -3  -9  -2   73.09    4.80
  -3  -9  -2   62.99    8.30
   3   9   2   80.89    4.60
  -4  -9  -2   38.30    3.00
  -4  -9  -2   36.10    7.20
  -4  -9  -2   40.80    3.10
   4   9   2   37.50    2.80
  -5  -9  -2    0.80    0.80
  -5  -9  -2    0.70    1.10
   5   9   2    1.00    0.60
  -6  -9  -2   68.89    4.20
  -6  -9  -2   66.69    4.00
   6   9   2   75.19    4.90
  -7  -9  -2   85.29    5.10
  -7  -9  -2   86.09    4.60
   7   9   2   94.99    5.20
   5 -10  -2   83.39    5.00
   5 -10  -2   81.59    4.70
  -5  10   2   75.69    4.40
  -5  10   2   77.89    4.30
   4 -10  -2  200.28    9.50
   4 -10  -2  215.58   10.60
  -4  10   2  200.78   10.00
  -4  10   2  195.08    9.80
   3 -10  -2   27.70    2.40
   3 -10  -2   21.50    3.00
  -3  10   2   23.90    2.30
  -3  10   2   27.80    2.40
   2 -10  -2  610.54   27.90
  -2  10   2  638.04   28.00
  -2  10   2  607.24   27.90
   1 -10  -2  583.34   25.90
   1 -10  -2  594.64   26.60
  -1  10   2  548.15   26.20
  -1  10   2  591.44   33.40
  -1  10   2  579.44   26.40
  -1  10   2  599.94   26.50
   0 -10  -2  164.98    8.80
   0 -10  -2  149.29    8.20
   0  10   2  166.88    8.50
   0  10   2  179.98    8.60
  -1 -10  -2  423.16   19.40
  -1 -10  -2  404.76   18.90
   1  10   2  398.86   18.90
   1  10   2  413.36   19.00
  -2 -10  -2    3.20    1.00
  -2 -10  -2    0.70    1.40
  -2 -10  -2    3.00    1.10
   2  10   2    1.40    1.00
   2  10   2    3.10    1.00
  -3 -10  -2  375.96   18.50
  -3 -10  -2  415.66   18.70
  -3 -10  -2  410.16   19.40
   3  10   2  402.86   18.50
  -4 -10  -2  132.29    6.90
  -4 -10  -2  121.79    6.80
   4  10   2  133.49    6.70
  -5 -10  -2  131.09    6.90
  -5 -10  -2  132.49    6.90
   5  10   2  134.09    6.50
  -6 -10  -2   16.80    1.70
  -6 -10  -2   18.20    1.70
   6  10   2   20.20    2.20
   4 -11  -2   14.40    1.90
   4 -11  -2    9.60    1.60
  -4  11   2   12.60    1.40
  -4  11   2   10.10    1.40
   3 -11  -2   58.69    3.40
  -3  11   2   53.49    3.50
  -3  11   2   56.29    3.50
   2 -11  -2   15.40    1.80
   2 -11  -2   12.20    2.00
  -2  11   2   15.40    1.90
  -2  11   2   16.00    1.90
   1 -11  -2  125.89    7.10
  -1  11   2  139.89    7.20
  -1  11   2  135.89    7.10
   0 -11  -2   20.40    2.00
   0 -11  -2   24.80    2.50
   0  11   2   25.70    2.40
   0  11   2   22.90    2.30
  -1 -11  -2   92.39    5.40
  -1 -11  -2   84.79    4.90
   1  11   2   81.89    4.90
   1  11   2   89.49    5.10
  -2 -11  -2   81.99    4.90
  -2 -11  -2   82.39    5.20
   2  11   2   87.49    4.90
  -3 -11  -2  300.27   14.20
  -3 -11  -2  331.47   16.40
  -3 -11  -2  304.27   14.50
   3  11   2  303.57   14.40
  -4 -11  -2    4.20    0.90
  -4 -11  -2    4.00    1.00
   4  11   2    3.60    0.90
  -5 -11  -2    0.20    0.60
  -5 -11  -2    0.80    0.60
   5  11   2    0.60    0.40
   5  11   2   -1.20    1.00
   5  11   2    0.00    0.90
   3 -12  -2    3.50    0.70
   3 -12  -2    4.30    1.10
  -3  12   2    3.40    0.80
   2 -12  -2   42.40    2.80
  -2  12   2   44.50    2.80
   1 -12  -2    0.90    0.80
  -1  12   2    0.30    0.90
  -1  12   2   -0.50    0.70
   0 -12  -2   72.79    4.40
   0  12   2   76.09    4.20
   0  12   2   72.59    4.30
  -1 -12  -2  101.59    6.40
  -1 -12  -2   99.89    5.80
   1  12   2  108.09    5.40
   1  12   2  101.49    5.60
  -2 -12  -2   77.09    4.60
  -2 -12  -2   80.99    4.50
   2  12   2   84.79    4.60
  -3 -12  -2  177.08    9.00
  -3 -12  -2  191.58    8.90
   3  12   2  185.78    8.80
  -4 -12  -2  126.59    6.10
   4  12   2  129.79    6.50
   4  12   2  112.29    5.80
   0 -13  -2    1.30    0.80
   0  13   2    0.60    0.60
   0  13   2    0.10    0.70
  -1 -13  -2   29.20    2.70
   1  13   2   29.40    2.10
  -2 -13  -2   24.80    1.60
   2  13   2   23.30    1.70
   4  10  -3   17.70    1.30
  -4 -10   3   18.20    1.50
   3  10  -3   70.39    3.80
  -3 -10   3   68.79    3.80
   2  10  -3   92.79    4.80
  -2 -10   3   87.09    4.90
  -2 -10   3   86.29    4.70
   1  10  -3  174.48    8.10
   1  10  -3  177.38    8.50
  -1 -10   3  170.78    8.20
  -1 -10   3  161.18    8.50
   0  10  -3    5.00    1.00
   0  10  -3    3.60    1.20
   0 -10   3    3.70    1.40
  -1  10  -3  142.09    7.30
  -1  10  -3  137.69    6.90
   1 -10   3  132.89    7.70
  -2  10  -3    0.90    0.60
  -2  10  -3    3.70    1.90
   2 -10   3   -0.10    0.70
   2 -10   3   -0.60    0.80
  -3  10  -3   45.00    2.80
   3 -10   3   49.00    2.60
   3 -10   3   48.10    3.00
   5   9  -3   13.00    1.80
   5   9  -3   11.50    1.50
   5   9  -3   13.90    1.20
  -5  -9   3   12.40    1.30
  -5  -9   3   13.00    1.40
  -5  -9   3   15.20    1.60
   4   9  -3    3.00    0.70
   4   9  -3    1.70    1.00
  -4  -9   3    2.00    0.90
  -4  -9   3    5.00    1.00
  -4  -9   3    4.20    1.00
   3   9  -3   19.30    1.80
   3   9  -3   19.00    2.20
  -3  -9   3   18.50    2.10
  -3  -9   3   16.30    1.90
  -3  -9   3   17.80    1.90
   1   9  -3  257.97   12.60
   1   9  -3  288.57   13.00
  -1  -9   3  247.18   12.70
  -1  -9   3  290.27   13.20
   0   9  -3    1.00    0.90
   0   9  -3    0.90    0.80
   0  -9   3    2.70    1.10
   0  -9   3    2.00    0.90
  -2   9  -3  100.89    5.50
  -2   9  -3  104.19    5.70
   2  -9   3  100.99    5.60
  -3   9  -3  526.95   23.40
  -3   9  -3  498.65   23.30
   3  -9   3  534.25   23.20
   3  -9   3  519.85   23.60
  -4   9  -3    2.80    0.80
  -4   9  -3    3.80    0.80
   4  -9   3    2.90    1.10
   6   8  -3    7.70    1.20
   6   8  -3    4.70    1.20
  -6  -8   3    7.40    1.00
  -6  -8   3    5.40    0.90
   5   8  -3  162.88    7.40
  -5  -8   3  162.08    7.80
  -5  -8   3  140.49    7.70
   4   8  -3  214.38    9.90
   4   8  -3  200.08   10.20
  -4  -8   3  209.68   10.10
  -4  -8   3  195.18   10.00
   3   8  -3  151.78    8.40
  -3  -8   3  168.28    9.00
  -3  -8   3  165.98    8.20
   2   8  -3  700.83   30.60
   2   8  -3  678.33   30.90
  -2  -8   3  703.43   31.20
  -2  -8   3  687.63   31.00
  -2  -8   3  678.63   30.60
   1   8  -3  362.46   17.00
   1   8  -3  355.36   16.80
  -1  -8   3  371.96   17.20
  -1  -8   3  354.16   16.80
   0   8  -3    5.30    1.20
   0   8  -3    5.10    1.30
   0   8  -3    2.80    1.50
   0  -8   3    4.60    1.10
   0  -8   3    8.00    1.50
  -1   8  -3  137.59    7.20
  -1   8  -3  130.09    7.00
  -1   8  -3  122.09    7.10
   1  -8   3  139.89    6.90
   1  -8   3  133.99    7.30
  -2   8  -3   10.20    1.60
  -2   8  -3    9.70    1.50
   2  -8   3    9.20    1.50
  -3   8  -3   26.50    2.60
  -3   8  -3   23.90    2.40
   3  -8   3   28.00    3.30
   3  -8   3   29.10    2.40
  -4   8  -3   47.40    3.40
  -4   8  -3   48.80    3.40
   4  -8   3   60.09    4.20
   4  -8   3   47.80    3.70
  -5   8  -3   64.79    3.90
  -5   8  -3   65.49    3.80
   5  -8   3   67.49    4.00
   5  -8   3   76.49    4.30
   7   7  -3    7.70    1.40
   7   7  -3    7.30    1.10
  -7  -7   3    6.10    0.90
  -7  -7   3    5.30    1.50
   6   7  -3  173.58    9.40
   6   7  -3  182.28    8.90
  -6  -7   3  173.68    8.50
  -6  -7   3  171.18    8.60
   5   7  -3   26.10    2.70
   5   7  -3   20.40    1.80
  -5  -7   3   28.40    2.30
  -5  -7   3   25.20    2.20
   4   7  -3  174.78    8.70
   4   7  -3  169.08    9.20
  -4  -7   3  175.28    8.90
  -4  -7   3  174.78    8.90
   3   7  -3  376.76   17.20
  -3  -7   3  377.56   17.40
  -3  -7   3  344.37   21.10
  -3  -7   3  371.76   17.30
   2   7  -3    3.70    1.10
   2   7  -3    3.70    1.10
  -2  -7   3    2.20    1.10
  -2  -7   3    2.20    0.80
  -2  -7   3    9.50    5.90
  -2  -7   3    3.10    1.60
  -1  -7   3   28.50    2.70
  -1  -7   3   25.00    2.30
  -1  -7   3   24.60    2.80
   0   7  -3  100.89    5.60
   0   7  -3  102.99    5.90
   0   7  -3   94.69   12.60
   0  -7   3  113.69    6.50
   0  -7   3   95.19    5.60
   0  -7   3   79.59   12.80
  -1   7  -3  571.14   28.70
  -1   7  -3  526.25   24.60
  -1   7  -3  565.14   24.80
  -1   7  -3  546.95   24.80
   1  -7   3  521.45   24.40
   1  -7   3  575.84   37.70
   1  -7   3  518.65   24.70
  -2   7  -3    7.40    1.40
  -2   7  -3    7.20    1.40
  -2   7  -3    6.70    4.90
   2  -7   3    8.10    1.40
  -3   7  -3  566.04   29.00
  -3   7  -3  549.05   25.10
  -3   7  -3  562.04   25.10
   3  -7   3  537.35   25.10
   3  -7   3  540.05   24.80
  -4   7  -3   63.49    4.10
  -4   7  -3   68.19    4.20
   4  -7   3   64.99    4.70
   4  -7   3   59.89    3.70
  -5   7  -3  570.44   25.40
  -5   7  -3  564.14   25.60
   5  -7   3  572.94   25.60
   5  -7   3  556.04   25.80
  -6   7  -3   27.50    2.20
  -6   7  -3   22.30    2.10
   6  -7   3   30.00    2.40
   6  -7   3   24.70    2.50
  -7  -6   3  757.62   32.50
  -7  -6   3  708.03   32.30
   6   6  -3   40.80    3.70
   6   6  -3   35.60    3.10
  -6  -6   3   38.60    2.70
  -6  -6   3   35.80    2.90
   5   6  -3  472.55   21.30
   5   6  -3  402.86   20.10
  -5  -6   3  499.45   26.50
  -5  -6   3  421.66   20.50
  -5  -6   3  469.35   20.60
   4   6  -3   71.49    5.10
   4   6  -3   79.49    4.50
  -4  -6   3   79.49    8.10
  -4  -6   3   79.09    4.80
  -4  -6   3   77.79    4.70
   3   6  -3  962.30   42.60
  -3  -6   3  903.71   42.60
  -3  -6   3  985.30   42.70
  -3  -6   3 1034.30   50.59
   2   6  -3   37.20    2.90
  -2  -6   3   30.20    2.70
  -2  -6   3   28.70    3.40
  -2  -6   3   26.10    7.00
   1   6  -3  436.16   20.10
   1   6  -3  450.85   20.10
   1   6  -3  442.36   20.20
  -1  -6   3  444.76   20.10
  -1  -6   3  443.26   20.40
  -1  -6   3  452.55   23.20
  -1  -6   3  435.26   25.50
  -1  -6   3  417.86   19.90
   0   6  -3  103.29    6.00
   0   6  -3   87.29    5.20
   0   6  -3   98.59    8.80
   0   6  -3   97.09    5.30
   0  -6   3  100.39   11.90
   0  -6   3   88.29    5.20
   0  -6   3   93.79    5.50
   0  -6   3   97.79    5.30
   0  -6   3   92.49    5.10
  -1   6  -3   55.49    3.90
  -1   6  -3   61.79    6.90
   1  -6   3   54.69    3.70
   1  -6   3   62.49    3.90
   1  -6   3   58.89    9.50
  -2   6  -3   -1.10    0.70
  -2   6  -3    2.50    1.00
  -2   6  -3   -1.90    2.90
   2  -6   3   -2.20    2.00
   2  -6   3    0.30    0.80
  -3   6  -3   40.70    5.80
  -3   6  -3   50.49    3.40
   3  -6   3   45.70    3.30
   3  -6   3   36.20    4.00
  -4   6  -3   53.79    3.60
  -4   6  -3   37.50    6.10
  -4   6  -3   49.30    3.60
   4  -6   3   50.39    4.20
   4  -6   3   50.99    3.30
  -5   6  -3   14.80    1.90
  -5   6  -3    9.10    1.60
   5  -6   3   14.10    2.30
  -6   6  -3   12.30    1.70
   6  -6   3   14.40    2.10
   6  -6   3   12.00    1.90
  -7   6  -3   11.60    1.40
   7  -6   3   12.50    1.60
   7  -6   3   15.60    1.90
  -8  -5   3    6.60    0.90
  -8  -5   3    5.10    1.00
   7   5  -3  401.66   18.30
   7   5  -3  374.56   18.60
  -7  -5   3  390.56   17.80
   6   5  -3   16.10    2.60
   6   5  -3   17.80    2.70
  -6  -5   3   15.10    1.70
  -6  -5   3   12.30    1.70
   5   5  -3   61.09    3.70
   5   5  -3   61.99    4.60
  -5  -5   3   66.39    4.10
  -5  -5   3   65.99    4.20
  -5  -5   3   69.39    7.10
   4   5  -3  106.59    5.90
   4   5  -3  110.69    6.70
  -4  -5   3  118.99    6.20
  -4  -5   3  112.69    6.20
  -4  -5   3  128.49   15.30
   3   5  -3  411.46   19.00
  -3  -5   3  406.16   24.30
  -3  -5   3  405.26   19.10
  -3  -5   3  413.86   21.50
  -3  -5   3  440.56   19.10
   2   5  -3   57.19    3.80
   2   5  -3   67.39    9.40
  -2  -5   3   59.99    5.80
  -2  -5   3   66.99    3.80
  -2  -5   3   53.29    7.40
  -2  -5   3   61.29    3.90
   1   5  -3  366.36   17.90
   1   5  -3  442.26   23.10
   1   5  -3  409.66   20.60
  -1  -5   3  411.26   21.90
  -1  -5   3  395.46   17.90
  -1  -5   3  373.76   20.10
   0   5  -3    4.70    2.30
   0   5  -3    6.20    5.20
   0   5  -3    3.30    1.00
   0  -5   3    2.40    3.80
   0  -5   3    3.80    2.90
   0  -5   3    1.70    0.80
  -1   5  -3   21.70    6.10
  -1   5  -3   39.60    4.70
  -1   5  -3   38.40    2.70
  -2   5  -3   14.20    3.10
  -2   5  -3   13.50    1.60
  -2   5  -3   16.10    1.80
   2  -5   3   12.60    1.70
  -3   5  -3   89.59    5.10
  -3   5  -3   97.39    7.60
  -3   5  -3   82.99    5.10
   3  -5   3   92.79    5.80
   3  -5   3   87.49    5.20
   3  -5   3   85.19    4.90
  -4   5  -3  226.18   10.50
  -4   5  -3  228.38   13.00
  -4   5  -3  212.28   10.50
   4  -5   3  186.58   10.20
   4  -5   3  211.08   10.10
   4  -5   3  209.78   11.00
  -5   5  -3   41.90    3.30
  -5   5  -3   47.40    3.30
  -5   5  -3   39.60    6.70
   5  -5   3   38.90    3.90
   5  -5   3   43.90    3.30
   5  -5   3   39.60    3.50
  -6   5  -3   72.89    4.40
   6  -5   3   74.19    4.60
   6  -5   3   78.09    5.00
   6  -5   3   75.59    5.00
  -7   5  -3  227.88   11.00
   7  -5   3  231.48   11.30
   7  -5   3  233.18   11.30
   8  -5   3    1.70    0.80
   8  -5   3    2.20    0.80
   8   4  -3   20.60    2.40
  -8  -4   3   21.80    1.80
   7   4  -3   47.80    3.80
   7   4  -3   59.09    4.50
  -7  -4   3   52.29    3.30
   6   4  -3  139.19    8.10
   6   4  -3  137.89    8.50
  -6  -4   3  145.19    7.40
  -6  -4   3  159.78   10.50
   5   4  -3    0.20    0.50
   5   4  -3    0.10    0.90
  -5  -4   3    1.10    9.10
  -5  -4   3    1.30    1.20
  -5  -4   3    0.30    0.60
  -5  -4   3    1.80    2.40
   4   4  -3  247.38   12.30
   4   4  -3  252.37   13.10
  -4  -4   3  287.57   14.80
  -4  -4   3  294.27   18.60
  -4  -4   3  253.07   12.50
  -4  -4   3  277.27   12.60
  -3  -4   3  299.27   13.60
  -3  -4   3  266.17   15.20
  -3  -4   3  318.07   18.60
   2   4  -3    7.30    4.30
  -2  -4   3    6.50    1.00
  -2  -4   3    7.10    1.90
  -2  -4   3    8.50    3.60
   1   4  -3  126.09    9.60
   1   4  -3  136.29    8.40
  -1  -4   3  151.38    7.70
  -1  -4   3  121.59    8.10
  -1  -4   3  127.19    9.50
   0   4  -3    1.70    3.00
   0   4  -3    1.40    1.60
   0  -4   3   -0.20    2.40
   0  -4   3    1.70    1.90
  -1   4  -3  761.12   36.60
  -1   4  -3  715.73   34.60
  -1   4  -3  783.72   33.20
   1  -4   3  748.13   35.80
   1  -4   3  745.93   34.70
  -2   4  -3    1.10    1.40
  -2   4  -3    2.70    0.80
  -2   4  -3    0.90    3.70
   2  -4   3    3.80    4.40
  -3   4  -3   16.10    2.80
  -3   4  -3   27.50    6.50
  -3   4  -3   22.50    2.00
   3  -4   3   20.10    2.00
  -4   4  -3    3.90    1.00
  -4   4  -3    1.00    1.30
  -4   4  -3    1.30    2.00
   4  -4   3    2.10    1.20
   4  -4   3    3.40    1.00
   4  -4   3    3.60    1.50
  -5   4  -3   19.00    2.10
  -5   4  -3   21.20    3.90
   5  -4   3   16.60    2.40
   5  -4   3   23.80    3.00
   5  -4   3   26.60    2.60
  -6   4  -3    6.30    4.20
   6  -4   3   10.60    2.00
   6  -4   3    9.30    1.60
   6  -4   3   11.40    2.00
  -7   4  -3    3.70    1.00
   7  -4   3    3.30    1.40
   7  -4   3    4.30    1.40
  -8   4  -3   14.30    1.80
   8  -4   3   14.20    1.90
   8  -4   3   14.60    2.00
   8   3  -3  230.98   11.00
   8   3  -3  219.28   11.30
  -8  -3   3  220.98   10.80
  -7  -3   3   88.39    4.80
   6   3  -3   72.89    5.30
   6   3  -3   65.29    4.80
  -6  -3   3   76.09    6.80
   5   3  -3    0.10    0.60
   5   3  -3    3.60    1.50
  -5  -3   3   -1.20    1.70
  -5  -3   3   -6.90    6.90
  -5  -3   3   -0.60    0.50
   4   3  -3  948.81   45.60
  -4  -3   3 1004.20   49.70
  -4  -3   3 1077.09   45.00
  -4  -3   3 1084.29   46.90
  -3  -3   3  764.22   36.70
  -3  -3   3  701.73   34.30
  -3  -3   3  776.52   32.90
   2   3  -3  353.46   17.20
   2   3  -3  339.67   18.00
   2   3  -3  328.47   19.70
  -2  -3   3  344.17   17.10
  -2  -3   3  362.56   15.80
  -2  -3   3  340.87   18.40
  -2  -3   3  354.46   18.60
   1   3  -3  175.58   10.50
   1   3  -3  185.08    9.70
  -1  -3   3  177.68   11.70
  -1  -3   3  181.78    9.80
   0   3  -3  407.36   19.70
   0   3  -3  433.36   20.80
   0  -3   3  390.16   20.30
   0  -3   3  432.26   19.90
  -1   3  -3 1427.26   61.49
  -1   3  -3 1432.26   62.79
   1  -3   3 1331.87   61.89
   1  -3   3 1372.66   61.79
  -2   3  -3  619.74   30.80
  -2   3  -3  640.54   27.80
  -2   3  -3  633.14   29.10
   2  -3   3  623.44   29.70
  -3   3  -3   12.00    4.70
  -3   3  -3   17.70    1.70
  -3   3  -3   16.10    2.40
  -4   3  -3  192.78    9.20
  -4   3  -3  185.58   10.60
  -4   3  -3  207.08   15.30
   4  -3   3  199.08    9.80
   4  -3   3  178.48    9.90
  -5   3  -3  141.19    7.40
  -5   3  -3  148.79    9.00
   5  -3   3  144.99    7.50
   5  -3   3  145.99    8.00
   5  -3   3  157.28    8.40
  -6   3  -3   47.70    3.20
  -6   3  -3   40.20    4.70
   6  -3   3   42.50    3.60
   6  -3   3   41.90    3.20
   6  -3   3   41.80    4.00
  -7   3  -3  125.89    6.40
   7  -3   3  118.89    6.90
   7  -3   3  119.69    7.00
   8  -3   3  147.09    7.40
   8  -3   3  132.89    7.20
   9   2  -3    6.10    1.00
   9   2  -3    5.80    1.10
   8   2  -3   73.29    4.50
   8   2  -3   70.69    4.90
  -8  -2   3   78.39    4.30
   7   2  -3   12.40    2.30
   7   2  -3   13.40    2.30
  -7  -2   3   12.20    1.60
   6   2  -3   57.09    4.60
   6   2  -3   52.29    4.10
  -6  -2   3   52.99    3.40
  -6  -2   3   57.59    5.30
   5   2  -3    0.80    1.10
   5   2  -3    0.20    0.90
  -5  -2   3    7.40    5.20
  -5  -2   3    0.60    0.60
  -5  -2   3   -1.70    1.50
  -4  -2   3  493.15   23.50
  -4  -2   3  504.75   26.60
   3   2  -3  789.62   35.90
  -3  -2   3  778.72   37.60
  -3  -2   3  793.02   35.30
  -3  -2   3  771.32   35.40
   2   2  -3   81.49    5.90
   2   2  -3   90.49    6.60
   2   2  -3  103.59    7.20
  -2  -2   3   88.89    5.90
  -2  -2   3   86.79    5.40
  -2  -2   3   85.69    6.70
   1   2  -3  743.83   35.10
   1   2  -3  825.32   34.90
   1   2  -3  839.02   35.40
  -1  -2   3  789.22   35.90
  -1  -2   3  795.42   35.50
  -1  -2   3  684.73   34.70
   0   2  -3  479.75   23.70
   0   2  -3  546.55   24.70
   0   2  -3  530.85   24.40
   0  -2   3  526.65   24.30
   0  -2   3  527.25   23.90
   0  -2   3  526.25   25.10
  -1   2  -3    1.10    0.90
  -1   2  -3    1.80    1.50
   1  -2   3    2.70    1.40
   1  -2   3    2.10    1.30
  -2   2  -3  891.71   41.60
  -2   2  -3  954.70   43.40
   2  -2   3  971.40   42.60
  -3   2  -3  385.26   18.20
  -3   2  -3  381.66   20.50
  -4   2  -3   80.19    9.20
  -4   2  -3   82.79    5.20
  -4   2  -3   71.69    4.00
  -5   2  -3    4.90    1.10
  -5   2  -3    4.80    1.90
   5  -2   3    3.70    1.40
   5  -2   3    5.20    1.60
  -6   2  -3  294.27   15.10
   6  -2   3  297.57   13.80
   6  -2   3  303.07   14.60
   6  -2   3  301.57   14.70
   7  -2   3   79.09    5.20
   7  -2   3   85.59    5.40
   8  -2   3   27.30    2.80
   8  -2   3   30.20    2.70
   9  -2   3  132.49    6.70
   9  -2   3  144.19    6.70
   9   1  -3   45.70    3.10
   9   1  -3   48.10    2.80
   8   1  -3   16.40    2.40
   8   1  -3   15.90    1.90
   7   1  -3  181.18    9.80
   7   1  -3  172.88    9.30
   6   1  -3   50.09    3.80
   6   1  -3   47.10    4.20
  -6  -1   3   31.90    9.90
  -6  -1   3   44.30    5.00
   5   1  -3    3.10    1.40
   5   1  -3    1.00    1.60
  -5  -1   3    0.70    4.80
  -5  -1   3    2.30    1.30
  -5  -1   3    0.90    0.70
  -4  -1   3  249.38   12.40
  -4  -1   3  234.88   15.30
  -4  -1   3  246.88   12.70
   3   1  -3  175.68   10.70
  -3  -1   3  192.58   11.70
  -3  -1   3  185.58    9.80
  -3  -1   3  194.68    9.70
   2   1  -3 4768.82  192.98
  -2  -1   3 4391.66  193.88
  -2  -1   3 4346.17  192.48
  -2  -1   3 4395.46  192.58
   1   1  -3  641.14   29.30
   1   1  -3  748.93   29.90
  -1  -1   3  645.54   30.30
  -1  -1   3  668.63   29.60
  -1  -1   3  635.04   29.50
  -1  -1   3  611.34   29.40
   0   1  -3  453.25   20.40
   0   1  -3  419.26   19.90
   0   1  -3  462.65   20.50
   0  -1   3  439.16   20.40
   0  -1   3  429.86   20.00
   0  -1   3  439.26   20.80
  -1   1  -3 6160.58  291.57
  -1   1  -3 6721.73  292.77
  -1   1  -3 6965.20  292.47
   1  -1   3 7299.57  291.77
   1  -1   3 6887.41  291.57
  -2   1  -3  386.06   19.30
  -3   1  -3   58.79    5.90
  -4   1  -3   42.40    3.20
  -4   1  -3   35.40    5.80
  -5   1  -3  356.16   21.30
  -5   1  -3  308.87   15.50
   5  -1   3  330.27   15.50
   5  -1   3  318.77   15.60
  -6   1  -3   15.90    2.70
   6  -1   3   19.00    2.70
   6  -1   3   14.70    2.00
   6  -1   3   21.00    2.50
   7  -1   3   10.80    2.00
   7  -1   3   10.00    1.80
   8  -1   3   50.99    3.50
   8  -1   3   52.09    3.80
   9  -1   3   63.89    3.70
   9  -1   3   67.19    3.80
   9   0  -3  132.09    6.70
   9   0  -3  134.09    6.50
   8   0  -3   68.09    4.70
   8   0  -3   73.79    4.40
   7   0  -3   34.80    2.90
   7   0  -3   31.70    3.30
   6   0  -3  192.68   10.30
   6   0  -3  184.88    9.90
  -6   0   3  190.48   19.60
  -6   0   3  201.38   10.30
   5   0  -3    0.60    0.90
   5   0  -3   -1.80    1.20
  -5   0   3    4.00    4.70
  -5   0   3    4.60    4.40
  -5   0   3    1.20    1.20
  -4   0   3   -6.20    2.10
  -4   0   3    3.00    2.40
  -4   0   3    0.80    1.00
   3   0  -3    1.60    3.30
  -3   0   3    5.10    1.90
  -3   0   3    2.60    2.30
  -3   0   3    6.00    1.30
   2   0  -3 5514.85  228.98
  -2   0   3 5576.04  229.08
  -2   0   3 4878.51  228.18
   1   0  -3  101.19    5.40
   1   0  -3  111.29    6.00
   1   0  -3  101.19    5.10
  -1   0   3  103.59    5.60
  -1   0   3   93.99    5.40
   0   0  -3  585.34   26.60
   0   0  -3  598.64   26.30
   0   0   3  597.84   26.30
   0   0   3  567.14   26.60
   0   0   3  605.44   26.60
  -1   0  -3  244.98   11.50
  -1   0  -3  215.28   11.70
  -1   0  -3  219.18   10.80
   1   0   3  238.18   10.40
   1   0   3  234.08   10.80
  -2   0  -3 1721.43   75.29
  -2   0  -3 1749.12   76.19
  -2   0  -3 1751.12   76.99
  -3   0  -3  627.64   28.10
  -3   0  -3  641.34   30.60
  -4   0  -3 1559.44   65.29
  -4   0  -3 1516.05   68.69
  -4   0  -3 1422.66   65.59
  -5   0  -3   15.70    5.70
  -5   0  -3   13.60    6.50
   5   0   3   21.20    2.90
   5   0   3   19.50    2.70
   6   0   3   29.40    2.80
   6   0   3   34.40    3.20
   7   0   3  137.59    7.70
   7   0   3  142.69    7.70
   8   0   3   12.50    1.80
   8   0   3   11.30    1.80
   9  -1  -3  127.19    6.40
   9  -1  -3  127.59    6.20
   8  -1  -3  326.07   15.40
   8  -1  -3  336.37   15.70
   7  -1  -3  928.81   41.90
   7  -1  -3  962.40   42.40
   6  -1  -3  731.83   33.90
   6  -1  -3  737.53   33.50
  -6   1   3  785.62   41.60
   5  -1  -3  791.62   36.30
   5  -1  -3  811.02   36.70
  -5   1   3  801.72   42.80
  -5   1   3  800.12   38.40
  -5   1   3  867.31   36.60
  -4   1   3  137.39    9.00
  -4   1   3  139.79    7.40
  -3   1   3  392.66   18.70
  -3   1   3  394.66   18.50
  -3   1   3  430.76   19.50
   2  -1  -3  244.38   12.50
  -2   1   3  250.87   12.10
  -2   1   3  242.38   11.60
   1  -1  -3 4685.03  192.98
   1  -1  -3 4596.94  192.28
  -1   1   3 4364.26  192.58
  -1   1   3 4295.57  192.38
   0  -1  -3  192.08    9.50
   0  -1  -3  208.28   10.40
   0   1   3  182.48    9.40
  -1  -1  -3  445.66   21.20
  -1  -1  -3  456.55   21.50
   1   1   3  499.05   21.60
   1   1   3  506.75   20.90
   1   1   3  471.35   21.20
  -2  -1  -3  441.46   20.10
  -2  -1  -3  458.85   20.70
  -3  -1  -3  565.34   24.30
  -3  -1  -3  547.35   26.70
  -3  -1  -3  539.95   24.60
  -3  -1  -3  527.55   25.20
  -4  -1  -3   63.69    7.70
  -4  -1  -3   68.89    4.00
  -4  -1  -3   65.19    4.80
  -5  -1  -3  185.28    8.90
  -5  -1  -3  174.78   14.00
  -5  -1  -3  164.08   12.20
   6   1   3   10.80    1.80
   6   1   3    8.00    1.60
   7   1   3   84.49    5.30
   7   1   3   89.19    5.30
   8   1   3    0.60    1.00
   8   1   3    0.00    1.00
   9   1   3  115.19    5.80
   9   1   3  115.89    5.70
   9  -2  -3  101.09    5.40
   9  -2  -3  112.49    5.30
   8  -2  -3   26.90    2.10
   8  -2  -3   25.50    2.60
   6  -2  -3  526.95   25.10
   6  -2  -3  539.05   25.00
   6  -2  -3  547.35   24.70
  -6   2   3  589.54   36.80
   5  -2  -3   42.10    3.00
   5  -2  -3   38.50    3.40
  -5   2   3   42.60    3.50
  -5   2   3   28.00    6.10
  -4   2   3   29.30    4.40
  -4   2   3   42.00    3.00
  -3   2   3  192.18   10.80
  -3   2   3  200.48   10.20
  -3   2   3  196.58    9.70
   2  -2  -3  432.56   20.50
  -2   2   3  424.56   19.30
  -2   2   3  418.36   20.00
   1  -2  -3    8.80    1.90
   1  -2  -3    6.30    1.20
   1  -2  -3    6.90    1.20
  -1   2   3    6.50    1.20
  -1   2   3    6.30    1.40
   0  -2  -3 7040.70  287.17
   0  -2  -3 7055.89  287.57
   0   2   3 6227.38  286.87
   0   2   3 6477.35  286.87
  -1  -2  -3 3163.48  132.59
  -1  -2  -3 2946.11  132.59
   1   2   3 3014.00  132.69
   1   2   3 3212.28  132.69
  -2  -2  -3  467.25   19.10
  -2  -2  -3  399.16   18.80
  -2  -2  -3  417.26   19.20
   2   2   3  412.96   19.00
  -3  -2  -3  115.99    6.60
  -3  -2  -3  111.69    7.20
  -3  -2  -3  124.09    6.10
  -4  -2  -3  535.65   22.70
  -4  -2  -3  468.05   23.10
  -5  -2  -3   59.39    3.90
  -5  -2  -3   64.59    8.90
   6   2   3  452.15   20.60
   6   2   3  446.06   20.50
   7   2   3   55.19    4.10
   7   2   3   63.29    4.20
   7   2   3   62.69    4.10
   8   2   3   12.00    1.60
   9   2   3  103.49    5.10
   9   2   3  103.19    5.20
   9  -3  -3  202.78    9.80
   9  -3  -3  219.78    9.70
   8  -3  -3   25.90    2.50
   8  -3  -3   28.30    2.10
   7  -3  -3   -0.30    1.40
   7  -3  -3    1.60    0.80
   7  -3  -3    1.70    1.20
   6  -3  -3  204.18   10.60
   6  -3  -3  197.58   10.50
   6  -3  -3  214.78   11.30
  -6   3   3  160.68   19.40
  -6   3   3  193.08   10.70
   5  -3  -3   67.59    4.40
   5  -3  -3   64.89    4.60
   5  -3  -3   56.79    4.70
  -5   3   3   42.00    7.50
  -5   3   3   68.99    4.80
  -4   3   3  303.57   14.60
  -4   3   3  302.47   16.90
   3  -3  -3  222.98   11.70
  -3   3   3  218.48   12.20
  -3   3   3  218.58   11.00
  -3   3   3  210.78   10.70
   2  -3  -3  890.51   37.40
  -2   3   3  825.22   37.80
  -2   3   3  820.82   37.20
  -2   3   3  798.02   36.90
   1  -3  -3   -0.60    1.70
   1  -3  -3    1.20    1.40
   1  -3  -3    0.50    1.00
  -1   3   3    0.60    0.70
  -1   3   3    1.00    1.10
  -1   3   3    1.50    1.30
   0  -3  -3 2670.03  112.49
   0  -3  -3 2543.05  111.59
   0  -3  -3 2562.44  111.89
   0   3   3 2463.25  111.69
   0   3   3 2704.73  111.79
  -1  -3  -3 2933.01  131.29
  -1  -3  -3 2962.90  131.69
  -1  -3  -3 2862.61  131.19
  -1  -3  -3 3254.97  132.89
   1   3   3 3236.78  131.39
  -2  -3  -3  970.20   43.30
  -2  -3  -3  980.50   42.90
  -2  -3  -3  981.70   45.30
  -3  -3  -3   55.79    4.20
  -3  -3  -3   56.49    3.60
  -4  -3  -3 1085.59   50.69
  -4  -3  -3 1202.18   50.39
  -5  -3  -3  105.79   12.40
  -5  -3  -3   85.49    5.40
  -6  -3  -3  634.54   27.60
   6   3   3  588.64   27.10
   6   3   3  622.14   27.70
   6   3   3  582.64   27.10
   7   3   3  139.69    7.30
   7   3   3  150.68    7.80
   7   3   3  138.99    7.40
   8   3   3   76.29    4.20
   8   3   3   64.49    4.00
   9   3   3    2.90    1.60
   9   3   3    6.70    1.00
   8  -4  -3   54.39    3.30
   8  -4  -3   57.69    3.70
   8  -4  -3   57.39    3.90
   7  -4  -3   76.79    4.50
   7  -4  -3   69.39    4.60
   6  -4  -3    8.40    1.70
   6  -4  -3    9.30    2.10
   6  -4  -3    7.50    1.40
   6  -4  -3    4.00    2.30
  -6   4   3    7.50    1.20
  -6   4   3    7.80    2.80
   5  -4  -3   57.59    3.90
   5  -4  -3   56.59    5.40
   5  -4  -3   52.79    3.40
   5  -4  -3   50.79    4.30
  -5   4   3   65.19    4.90
  -5   4   3   52.09    3.30
  -4   4   3   64.79    3.70
  -4   4   3   56.29    7.30
  -4   4   3   72.19    4.90
  -4   4   3   84.79    7.50
   3  -4  -3    8.90    4.70
  -3   4   3   -0.40    2.50
  -3   4   3    0.20    0.80
  -3   4   3   -0.30    2.30
   2  -4  -3 4155.68  179.68
  -2   4   3 4071.49  178.58
  -2   4   3 4208.88  179.38
   1  -4  -3  682.83   29.80
   1  -4  -3  687.43   30.90
  -1   4   3  638.54   29.90
  -1   4   3  651.03   30.70
  -1   4   3  657.13   30.40
   0  -4  -3 1250.27   59.09
   0  -4  -3 1376.96   58.19
   0  -4  -3 1345.27   59.19
   0  -4  -3 1364.56   58.69
   0   4   3 1298.17   58.19
  -1  -4  -3 2498.85  110.79
  -1  -4  -3 2543.25  111.59
  -1  -4  -3 2601.44  110.69
   1   4   3 2703.23  111.39
   1   4   3 2460.05  110.39
  -2  -4  -3 6555.14  290.67
  -2  -4  -3 6581.04  290.07
   2   4   3 7143.98  290.77
  -3  -4  -3   72.29    4.70
  -3  -4  -3   65.49    5.60
  -4  -4  -3  754.52   34.30
  -4  -4  -3  763.12   35.30
  -5  -4  -3    6.10    1.90
  -5  -4  -3    1.30    1.00
  -5  -4  -3   -1.40    5.50
  -6  -4  -3   83.89    6.00
   6   4   3   83.79    4.70
   6   4   3   81.99    4.70
   6   4   3   79.59    5.30
   7   4   3    0.00    1.00
   7   4   3   -1.10    0.90
   7   4   3    0.90    1.20
   8   4   3  107.29    5.70
   8   4   3  114.69    6.20
   9   4   3    2.40    0.80
   7  -5  -3   11.10    1.70
   7  -5  -3   10.30    2.00
   7  -5  -3    9.00    1.30
  -7   5   3   10.30    1.30
   6  -5  -3  491.45   22.90
   6  -5  -3  547.75   23.30
   6  -5  -3  496.55   24.00
  -6   5   3  499.05   24.80
  -6   5   3  512.05   22.80
   5  -5  -3   36.20    2.60
   5  -5  -3   31.90    2.90
   5  -5  -3   34.80    3.90
   5  -5  -3   35.60    3.60
  -5   5   3   35.70    2.60
  -5   5   3   33.80    4.30
   4  -5  -3   29.80    2.30
   4  -5  -3   31.70    2.60
  -4   5   3   28.10    2.20
  -4   5   3   28.50    3.70
  -4   5   3   32.60    6.80
  -3   5   3    3.30    3.50
  -3   5   3    6.00    3.60
  -3   5   3    5.80    0.90
  -3   5   3    6.80    1.80
  -2   5   3  195.38   11.70
  -2   5   3  189.78   10.40
  -2   5   3  200.28   11.80
   1  -5  -3  169.78    9.00
  -1   5   3  152.48    8.80
  -1   5   3  157.08   10.20
  -1   5   3  176.78    9.70
   0  -5  -3 1305.97   59.19
   0   5   3 1375.46   57.89
   0   5   3 1250.37   59.29
   0   5   3 1296.67   57.79
  -1  -5  -3   26.50    3.30
   1   5   3   33.60    3.40
   1   5   3   41.10    3.40
  -2  -5  -3   65.49    5.60
  -2  -5  -3   64.19    4.60
   2   5   3   58.19    4.90
  -3  -5  -3  772.02   34.10
  -3  -5  -3  828.32   37.90
  -3  -5  -3  734.03   35.20
  -4  -5  -3   37.90    5.80
  -4  -5  -3   28.10    3.30
  -4  -5  -3   31.90    2.40
  -5  -5  -3  553.14   23.40
  -5  -5  -3  528.95   27.90
  -5  -5  -3  525.75   24.90
   5   5   3  497.55   23.10
   5   5   3  500.55   23.10
  -6  -5  -3   40.00    2.90
  -6  -5  -3   35.90    4.40
   6   5   3   36.00    2.90
   6   5   3   35.50    3.50
  -7  -5  -3  576.84   26.80
  -7  -5  -3  621.84   25.40
   7   5   3  506.45   25.00
   7   5   3  579.44   25.10
   7   5   3  544.05   26.10
  -8  -5  -3   14.80    1.70
   8   5   3   13.70    1.90
   8   5   3   12.70    1.70
   9   5   3    3.80    1.00
   9   5   3    2.40    0.80
   8  -6  -3  174.48    7.80
   8  -6  -3  152.48    7.80
   8  -6  -3  170.08    8.20
   7  -6  -3   25.10    2.90
   7  -6  -3   28.50    2.40
   7  -6  -3   30.80    2.70
  -7   6   3   24.80    2.20
   6  -6  -3   81.09    4.60
   6  -6  -3   78.69    5.20
   6  -6  -3   73.19    5.50
   6  -6  -3   83.49    4.90
  -6   6   3   68.19   10.60
  -6   6   3   78.99    4.50
   5  -6  -3   90.29    6.30
   5  -6  -3   83.49    7.90
   5  -6  -3   99.99    5.60
   5  -6  -3   91.39    5.20
  -5   6   3  101.19    5.30
  -5   6   3   93.59    7.80
   4  -6  -3   89.39    4.80
   4  -6  -3   82.19    4.90
   4  -6  -3   93.99    5.20
  -4   6   3   92.59    6.80
  -4   6   3   93.39    4.90
  -4   6   3   79.69    4.90
   3  -6  -3  617.94   29.50
  -3   6   3  672.83   29.00
  -3   6   3  665.73   33.50
  -3   6   3  671.23   31.00
  -3   6   3  649.04   33.30
  -2   6   3    4.40    1.70
  -2   6   3    8.00    3.90
  -2   6   3    5.20    4.00
  -2   6   3    6.10    1.00
   1  -6  -3  578.84   26.50
  -1   6   3  526.75   26.20
  -1   6   3  558.24   28.30
  -1   6   3  567.54   27.40
  -1   6   3  557.84   24.60
   0  -6  -3  152.58    8.50
   0  -6  -3  131.29    9.80
   0   6   3  131.59    8.50
   0   6   3  126.69    8.10
   0   6   3  137.49   10.40
  -1  -6  -3  320.57   16.00
  -1  -6  -3  304.87   17.40
  -1  -6  -3  309.87   14.40
   1   6   3  336.47   16.10
   1   6   3  314.47   15.40
  -2  -6  -3  151.38   10.30
  -2  -6  -3  149.39    7.40
  -2  -6  -3  134.39    8.50
   2   6   3  149.39    9.50
  -3  -6  -3   11.00    2.30
  -3  -6  -3   15.50    1.60
  -3  -6  -3   12.20    3.80
  -4  -6  -3  164.28   12.30
  -4  -6  -3  153.78    7.50
  -4  -6  -3  147.89    9.20
   4   6   3  137.29    7.10
   4   6   3  143.99    7.10
  -5  -6  -3  131.89    6.50
  -5  -6  -3  137.69   13.40
  -5  -6  -3  130.79    8.40
   5   6   3  116.99    6.10
   5   6   3  120.39    6.30
   5   6   3  112.19    6.00
  -6  -6  -3   64.79    7.00
   6   6   3   70.79    4.20
   6   6   3   69.99    4.00
   6   6   3   68.59    5.10
  -8  -6  -3    5.40    1.30
   8   6   3    6.60    1.00
   8   6   3    6.40    1.40
   9   6   3    3.80    0.90
   7  -7  -3   58.79    3.60
   7  -7  -3   56.69    3.40
   7  -7  -3   58.29    4.20
  -7   7   3   54.39    3.40
   6  -7  -3   94.49    6.30
   6  -7  -3   90.19    5.20
   6  -7  -3   96.29    5.80
   6  -7  -3  101.79    5.50
  -6   7   3   92.09    5.20
   5  -7  -3   -0.70    1.40
   5  -7  -3   -0.50    1.10
   5  -7  -3    1.40    1.20
   5  -7  -3    3.10    1.40
  -5   7   3   -1.40    1.20
  -5   7   3    2.00    0.90
  -5   7   3   -1.00    3.70
   4  -7  -3  321.97   15.30
   4  -7  -3  340.27   15.40
   4  -7  -3  315.67   15.10
  -4   7   3  329.07   15.40
  -4   7   3  345.37   15.40
  -4   7   3  315.37   17.80
   3  -7  -3    0.60    0.80
   3  -7  -3    1.60    1.10
   3  -7  -3    1.20    1.00
  -3   7   3    2.10    2.10
  -3   7   3   -0.50    1.20
   2  -7  -3   14.90    1.90
   2  -7  -3   15.30    2.10
   2  -7  -3   16.00    1.90
  -2   7   3   29.60    7.70
  -2   7   3   14.30    2.80
  -2   7   3   10.90    9.80
  -2   7   3   13.90    1.60
  -1   7   3    0.90    4.80
  -1   7   3   -1.70    1.80
  -1   7   3    4.70    4.60
   0  -7  -3  962.00   40.90
   0  -7  -3  954.80   43.20
   0  -7  -3  982.90   45.70
   0   7   3  913.81   40.80
   0   7   3  933.21   43.00
   0   7   3  877.31   45.70
   0   7   3  913.21   43.30
  -1  -7  -3  134.49    6.90
  -1  -7  -3  128.29    8.80
  -1  -7  -3  144.19   10.60
   1   7   3  145.49    9.70
   1   7   3  143.69    9.10
   1   7   3  135.99    6.90
  -2  -7  -3  174.48    8.10
  -2  -7  -3  149.19    9.90
  -2  -7  -3  157.78   12.10
  -3  -7  -3  300.67   13.10
  -3  -7  -3  256.17   12.90
  -3  -7  -3  268.77   15.00
  -3  -7  -3  319.77   20.20
   3   7   3  265.57   12.70
   3   7   3  258.47   12.40
  -4  -7  -3  636.64   28.40
  -4  -7  -3  622.34   30.80
  -4  -7  -3  659.43   34.30
  -4  -7  -3  685.33   28.50
   4   7   3  568.94   28.00
  -5  -7  -3  128.29   16.10
  -5  -7  -3  106.99    8.30
  -5  -7  -3   99.79    5.90
  -5  -7  -3  119.89    6.10
   5   7   3   94.59    5.30
  -6  -7  -3  197.68   12.50
  -6  -7  -3  181.98    9.10
  -6  -7  -3  191.78    9.30
   6   7   3  177.48    8.70
   6   7   3  173.58   10.00
  -7  -7  -3    9.20    1.40
   7   7   3    8.50    1.70
   7   7   3   11.10    1.40
  -8  -7  -3  264.47   12.70
   8   7   3  281.67   13.10
   8   7   3  281.97   12.40
   7  -8  -3   62.09    4.10
   7  -8  -3   68.19    3.80
  -7   8   3   66.69    3.70
   6  -8  -3   88.99    5.00
   6  -8  -3   92.39    5.90
   6  -8  -3   89.89    5.30
  -6   8   3   87.19    4.90
   5  -8  -3    7.70    1.80
   5  -8  -3    7.50    1.50
  -5   8   3    5.90    1.20
  -5   8   3    5.10    1.30
   4  -8  -3  587.14   25.10
   4  -8  -3  544.75   25.00
   4  -8  -3  549.15   24.70
  -4   8   3  567.24   25.10
  -4   8   3  549.74   25.00
  -4   8   3  506.85   28.00
   3  -8  -3   27.10    2.80
   3  -8  -3   32.20    2.60
   3  -8  -3   34.40    3.00
  -3   8   3   35.30    2.70
  -3   8   3   26.70    4.70
  -3   8   3   29.30    2.70
   2  -8  -3    3.50    1.20
   2  -8  -3    5.00    1.10
  -2   8   3    1.30    0.90
  -2   8   3    2.50    2.70
  -2   8   3    2.50    0.90
   1  -8  -3   51.19    3.60
   1  -8  -3   59.09    4.00
   1  -8  -3   56.39    3.60
  -1   8   3   51.99    3.50
  -1   8   3   51.39    6.20
  -1   8   3   47.20   10.40
  -1   8   3   53.99    3.50
   0  -8  -3  965.20   43.10
   0  -8  -3  820.22   39.80
   0   8   3  951.90   40.00
   0   8   3  881.51   43.40
   0   8   3  890.11   40.20
   0   8   3  967.70   42.90
  -1  -8  -3   52.89    8.80
  -1  -8  -3   57.19    3.50
  -1  -8  -3   51.19    6.60
  -1  -8  -3   56.39    3.90
   1   8   3   61.49    3.70
   1   8   3   55.29    3.70
   1   8   3   58.39    6.90
   1   8   3   59.49    3.70
  -2  -8  -3   36.60    2.80
  -2  -8  -3   35.50    2.70
  -2  -8  -3   23.60    4.50
  -2  -8  -3   34.90    7.50
   2   8   3   34.50    2.60
   2   8   3   37.80    2.80
  -3  -8  -3    1.80    7.10
  -3  -8  -3    9.70    3.60
  -3  -8  -3   15.10    1.90
  -3  -8  -3   15.40    1.90
   3   8   3   13.70    1.70
   3   8   3   15.80    1.90
  -4  -8  -3  299.27   13.90
  -4  -8  -3  277.07   16.80
  -4  -8  -3  310.67   24.80
  -4  -8  -3  287.97   13.80
   4   8   3  283.07   13.60
  -5  -8  -3    3.90    1.10
  -5  -8  -3    1.40    4.00
  -5  -8  -3    0.70    1.10
   5   8   3    1.10    0.70
   5   8   3    3.90    1.10
  -6  -8  -3    1.50    0.90
  -6  -8  -3   -0.50    1.10
   6   8   3    4.10    2.30
   6   8   3    1.90    1.00
   6   8   3   -2.20    1.70
  -7  -8  -3    0.90    0.80
   7   8   3    1.30    1.10
   7   8   3    1.80    0.80
  -8  -8  -3   51.39    3.00
   8   8   3   47.60    3.20
   6  -9  -3   72.49    4.40
   6  -9  -3   77.09    4.30
   6  -9  -3   74.39    4.80
  -6   9   3   70.79    4.00
  -6   9   3   71.59    4.10
   5  -9  -3   12.90    2.00
   5  -9  -3    9.70    1.80
   5  -9  -3    7.50    1.60
  -5   9   3   13.80    1.70
  -5   9   3   11.70    1.50
   4  -9  -3    8.40    1.40
   4  -9  -3   11.00    1.40
  -4   9   3    8.70    1.50
   3  -9  -3   70.89    4.30
   3  -9  -3   65.09    4.50
  -3   9   3   64.09    7.90
  -3   9   3   70.29    4.40
  -3   9   3   66.39    4.30
   2  -9  -3   98.29    6.00
   2  -9  -3  100.19    5.80
  -2   9   3  107.99    5.80
  -2   9   3   98.69    9.70
  -2   9   3  100.19    5.80
   1  -9  -3  398.96   19.10
   1  -9  -3  412.06   18.70
  -1   9   3  407.66   18.80
  -1   9   3  405.66   19.00
  -1   9   3  421.06   22.60
  -1   9   3  420.66   19.10
   0  -9  -3    8.50    1.30
   0  -9  -3    5.10    1.50
   0   9   3    6.70    1.20
   0   9   3    8.20    1.30
   0   9   3    6.60    1.40
   0   9   3   14.60    5.70
  -1  -9  -3  287.37   17.80
  -1  -9  -3  286.07   22.20
  -1  -9  -3  273.87   13.30
  -1  -9  -3  259.47   12.90
  -1  -9  -3  257.97   12.70
   1   9   3  279.57   13.10
   1   9   3  273.47   12.90
  -2  -9  -3  132.19   15.10
  -2  -9  -3  119.29    6.20
  -2  -9  -3  114.99   10.60
  -2  -9  -3  118.49    6.70
  -2  -9  -3  107.09    6.20
   2   9   3  102.39    5.90
   2   9   3  111.19    6.10
  -3  -9  -3    9.30    1.50
  -3  -9  -3    7.60    1.30
  -3  -9  -3    9.40    4.50
   3   9   3    9.10    1.40
  -4  -9  -3   44.20    3.30
  -4  -9  -3   38.60    6.70
  -4  -9  -3   42.70    3.30
   4   9   3   43.40    3.00
  -5  -9  -3   29.70    2.60
   5   9   3   31.70    2.40
  -6  -9  -3    2.90    1.00
  -6  -9  -3    1.30    0.90
   6   9   3    2.90    1.10
  -7  -9  -3   13.00    1.50
  -7  -9  -3   10.60    1.70
   7   9   3    9.40    1.60
   6 -10  -3  128.89    6.50
  -6  10   3  124.89    6.20
   5 -10  -3   89.09    5.00
  -5  10   3   85.19    4.60
  -5  10   3   83.49    4.70
   4 -10  -3  596.54   27.10
   4 -10  -3  653.33   28.40
  -4  10   3  616.34   27.60
  -4  10   3  592.14   27.40
   3 -10  -3  198.18    9.80
  -3  10   3  189.38    9.80
  -3  10   3  206.58    9.90
   2 -10  -3   49.90    3.50
  -2  10   3   53.59    8.90
  -2  10   3   44.00    3.30
  -2  10   3   48.60    3.40
   1 -10  -3  534.25   24.10
   1 -10  -3  559.34   24.70
  -1  10   3  505.15   24.30
  -1  10   3  538.25   24.50
  -1  10   3  551.04   24.50
  -1  10   3  540.95   30.40
   0 -10  -3  180.88    9.70
   0 -10  -3  207.08   10.30
   0  10   3  217.38   10.10
   0  10   3  196.58   10.10
  -1 -10  -3   24.10    2.40
  -1 -10  -3   21.50    2.70
   1  10   3   22.50    2.30
   1  10   3   23.60    2.40
  -2 -10  -3   61.99    4.00
  -2 -10  -3   51.89    4.10
  -2 -10  -3   31.00   11.30
   2  10   3   58.29    3.90
   2  10   3   62.69    3.80
  -3 -10  -3   21.20    2.30
  -3 -10  -3   16.30    2.00
  -3 -10  -3    6.00    8.70
   3  10   3   22.40    2.20
  -4 -10  -3    0.60    0.90
  -4 -10  -3    0.00    0.70
   4  10   3    0.50    1.00
  -5 -10  -3   15.10    1.80
  -5 -10  -3   12.60    1.70
   5  10   3   13.90    1.50
  -6 -10  -3  152.48    8.30
  -6 -10  -3  177.48    8.30
   6  10   3  179.08    8.90
  -7 -10  -3  201.58    9.50
  -7 -10  -3  201.78    9.50
   7  10   3  205.88    9.70
   5 -11  -3    0.20    0.90
   5 -11  -3    0.00    0.80
  -5  11   3   -0.80    0.60
  -5  11   3   -0.90    0.60
   4 -11  -3   49.30    3.50
   4 -11  -3   50.49    2.60
  -4  11   3   41.80    2.90
  -4  11   3   44.90    2.90
   3 -11  -3   60.29    4.20
   3 -11  -3   61.29    3.50
  -3  11   3   50.59    3.50
  -3  11   3   60.09    3.70
   2 -11  -3   57.69    3.90
  -2  11   3   62.09    3.90
  -2  11   3   67.89    4.00
   1 -11  -3   61.59    4.10
  -1  11   3   66.79    4.00
  -1  11   3   64.09    4.10
  -1  11   3   55.59    4.40
   0 -11  -3   65.99    4.60
   0 -11  -3   60.99    3.90
   0  11   3   66.19    4.10
  -1 -11  -3  126.09    7.10
   1  11   3  122.79    7.00
   1  11   3  135.39    7.20
  -2 -11  -3   10.90    1.50
  -2 -11  -3    6.70    1.70
   2  11   3    9.90    1.40
   2  11   3    9.20    1.50
  -3 -11  -3   52.99    3.60
  -3 -11  -3   55.99    3.40
  -3 -11  -3   49.10    4.10
   3  11   3   54.19    3.50
  -4 -11  -3   76.29    4.50
  -4 -11  -3   80.19    4.60
   4  11   3   81.89    4.40
  -5 -11  -3    7.10    1.10
  -5 -11  -3    7.60    1.20
   5  11   3    6.20    0.90
  -6 -11  -3    3.70    1.00
  -6 -11  -3    1.60    0.70
   6  11   3    2.50    0.90
   3 -12  -3   82.99    4.60
   3 -12  -3   79.49    4.00
  -3  12   3   69.89    4.10
  -3  12   3   79.39    4.20
   2 -12  -3   -0.60    0.80
   2 -12  -3   -0.70    1.10
  -2  12   3    0.10    0.90
   1 -12  -3   41.30    3.00
  -1  12   3   41.10    2.90
  -1  12   3   40.20    2.90
   0 -12  -3   97.09    5.90
   0 -12  -3   98.59    5.50
   0  12   3   94.69    5.30
   0  12   3  104.59    5.40
  -1 -12  -3   97.09    5.40
  -1 -12  -3  104.09    5.70
   1  12   3  105.49    5.60
   1  12   3  101.79    5.30
  -2 -12  -3    0.10    1.00
  -2 -12  -3    2.10    0.80
   2  12   3    0.10    0.70
  -3 -12  -3   79.69    4.40
  -3 -12  -3   72.29    4.70
   3  12   3   81.49    4.30
  -4 -12  -3   44.80    3.10
  -4 -12  -3   56.69    3.20
   4  12   3   55.79    3.00
  -5 -12  -3   98.29    5.00
   5  12   3   98.79    5.30
   1 -13  -3   81.69    4.40
  -1  13   3   85.29    4.80
  -1  13   3   82.19    4.30
   0 -13  -3   37.00    2.60
   0  13   3   38.50    2.70
   0  13   3   40.40    2.40
  -1 -13  -3  165.18    7.50
  -1 -13  -3  163.08    7.80
   1  13   3  147.29    7.20
   1  13   3  158.08    7.70
  -2 -13  -3   -1.50    0.80
  -2 -13  -3   -0.50    0.60
   2  13   3    0.90    0.60
  -3 -13  -3    0.90    0.60
   3  13   3    2.60    0.60
   2  10  -4    0.30    0.50
  -2 -10   4    0.60    0.60
   1  10  -4   15.50    1.50
  -1 -10   4   12.80    1.60
  -1 -10   4   12.70    1.50
   0  10  -4    6.80    0.90
   0  10  -4    5.60    1.00
   0 -10   4    6.10    1.00
  -1  10  -4   95.79    5.00
   1 -10   4  102.49    5.10
  -2  10  -4   20.10    1.60
   2 -10   4   17.30    1.50
   4   9  -4   53.39    3.10
  -4  -9   4   62.29    3.30
  -4  -9   4   55.59    3.30
   3   9  -4  229.08   12.30
  -3  -9   4  220.58   12.20
  -3  -9   4  252.97   11.00
   2   9  -4   59.79    3.70
  -2  -9   4   61.99    3.90
  -2  -9   4   62.69    3.70
   1   9  -4   13.00    1.50
   1   9  -4   14.10    1.70
  -1  -9   4   13.20    1.70
  -1  -9   4   14.50    1.60
   0   9  -4   60.89    3.60
   0   9  -4   55.99    3.60
   0  -9   4   57.69    4.10
   0  -9   4   57.49    3.80
  -1   9  -4    1.10    0.80
  -1   9  -4    0.70    1.00
  -1   9  -4   -3.20    1.40
   1  -9   4   -0.20    0.80
  -2   9  -4   28.30    2.50
  -2   9  -4   32.00    2.30
   2  -9   4   31.40    2.40
   2  -9   4   30.20    2.60
  -3   9  -4  194.78    9.30
  -3   9  -4  178.18    9.10
  -3   9  -4  194.78    9.30
   3  -9   4  211.88    9.40
   3  -9   4  193.28    9.00
  -4   9  -4   20.30    1.90
  -4   9  -4   19.70    1.70
  -4   9  -4   22.20    2.00
   4  -9   4   26.50    2.30
   5   8  -4    1.50    1.20
   5   8  -4    2.10    0.90
   5   8  -4    1.30    0.50
  -5  -8   4    2.00    0.70
  -5  -8   4    2.80    0.90
  -5  -8   4    2.00    0.90
   4   8  -4  157.18    8.10
   4   8  -4  166.28    8.00
  -4  -8   4  175.68    8.30
  -4  -8   4  160.08    8.20
  -4  -8   4  167.88    8.10
   3   8  -4   58.79    3.70
   3   8  -4   58.49    5.40
  -3  -8   4   61.89    3.90
  -3  -8   4   66.59    3.90
  -3  -8   4   52.09    5.60
  -3  -8   4   62.69    3.70
   2   8  -4  128.49    6.90
  -2  -8   4  141.99    7.10
  -2  -8   4  129.29    7.10
  -2  -8   4  120.79    6.80
   1   8  -4   11.40    1.60
   1   8  -4   11.40    1.60
  -1  -8   4    8.70    1.60
  -1  -8   4   14.60    1.80
   0   8  -4  151.68    8.40
   0   8  -4  149.59    7.80
   0  -8   4  152.68    8.00
   0  -8   4  138.79    7.50
  -1   8  -4    2.20    1.10
  -1   8  -4    1.10    1.40
  -1   8  -4    2.60    1.30
  -1   8  -4    2.70    1.10
   1  -8   4    2.20    1.10
  -2   8  -4  128.69    6.80
  -2   8  -4  120.09    6.70
   2  -8   4  132.89    6.80
  -3   8  -4    5.60    1.20
  -3   8  -4    4.20    1.10
   3  -8   4    4.50    1.40
   3  -8   4    5.80    1.10
  -4   8  -4   50.09    3.20
  -4   8  -4   51.19    3.30
   4  -8   4   54.09    4.20
   4  -8   4   56.19    2.90
  -5   8  -4   14.30    1.40
  -5   8  -4   13.30    1.70
  -5   8  -4   14.50    1.50
   5  -8   4   15.70    1.80
   6   7  -4  180.58    8.60
   6   7  -4  182.88    9.20
  -6  -7   4  172.68    8.60
  -6  -7   4  177.28    8.50
   5   7  -4   19.30    1.60
   5   7  -4   16.90    2.00
  -5  -7   4   20.00    1.80
  -5  -7   4   22.80    2.00
   4   7  -4   29.60    2.80
   4   7  -4   32.60    2.40
  -4  -7   4   33.70    2.60
  -4  -7   4   30.70    2.60
   3   7  -4   86.19    4.90
  -3  -7   4   86.39    5.10
  -3  -7   4   79.39    4.80
   2   7  -4    2.20    0.80
   2   7  -4    3.60    1.20
  -2  -7   4    4.30    1.00
  -2  -7   4    2.60    0.90
  -2  -7   4    2.80    1.40
   1   7  -4   21.30    2.30
   1   7  -4   24.30    2.40
  -1  -7   4   29.10    2.50
  -1  -7   4   18.00    2.40
  -1  -7   4   23.60    2.50
   0   7  -4   47.80    3.70
   0   7  -4   51.39    3.60
   0   7  -4   48.20    3.60
   0  -7   4   50.19    3.50
   0  -7   4   54.79    3.90
  -1   7  -4   57.19    4.00
  -1   7  -4   53.49    3.80
  -1   7  -4   47.50   10.00
  -1   7  -4   49.99    3.60
   1  -7   4   54.79    3.80
   1  -7   4   53.39    3.50
  -2   7  -4    5.20    1.10
  -2   7  -4    3.60    1.10
  -2   7  -4   14.30    7.50
   2  -7   4    4.10    1.10
  -3   7  -4   12.90    1.80
  -3   7  -4    9.00    2.30
   3  -7   4   10.70    2.00
  -4   7  -4  124.89    7.00
  -4   7  -4  133.59    6.90
   4  -7   4  133.59    7.20
   4  -7   4  128.99    7.00
  -5   7  -4   77.69    4.70
  -5   7  -4   93.19    5.10
   5  -7   4   91.89    5.30
   5  -7   4   96.69    5.00
  -6   7  -4   89.29    4.70
  -6   7  -4   94.69    4.90
   6  -7   4   91.99    4.70
   6  -7   4   94.09    5.00
   7   6  -4    5.60    1.20
   7   6  -4    4.90    0.90
  -7  -6   4    4.20    0.80
  -7  -6   4    3.60    0.90
   6   6  -4   59.19    3.80
   6   6  -4   57.19    4.30
  -6  -6   4   57.29    3.60
  -6  -6   4   57.29    4.60
   5   6  -4    3.10    0.80
   5   6  -4    5.10    1.50
  -5  -6   4    6.20    1.10
  -5  -6   4    4.20    1.00
   4   6  -4    0.00    1.00
   4   6  -4    0.10    0.50
  -4  -6   4    2.00    5.10
  -4  -6   4    0.80    0.90
  -4  -6   4   -0.30    0.70
   3   6  -4   80.49    5.30
   3   6  -4   89.49    5.10
  -3  -6   4   85.59    5.20
  -3  -6   4   94.59    9.50
  -3  -6   4   88.09    5.10
   2   6  -4  389.36   19.20
   2   6  -4  390.46   17.60
   2   6  -4  337.97   17.80
  -2  -6   4  375.46   17.60
  -2  -6   4  382.56   18.10
  -2  -6   4  393.26   18.80
  -2  -6   4  424.46   23.10
   1   6  -4   35.20    2.80
   1   6  -4   31.60    2.80
  -1  -6   4   46.40   11.80
  -1  -6   4   33.50    2.50
  -1  -6   4   36.40    2.80
  -1  -6   4   36.20    3.30
  -1  -6   4   24.50    6.60
   0   6  -4  236.38   16.50
   0   6  -4  235.18   11.90
   0   6  -4  242.78   12.00
   0   6  -4  250.67   11.80
   0  -6   4  240.58   11.80
   0  -6   4  249.38   12.20
   0  -6   4  264.37   11.70
   0  -6   4  254.27   21.40
  -1   6  -4   39.70    3.20
  -1   6  -4   40.60    6.70
  -1   6  -4   39.70    3.40
  -1   6  -4   46.90    3.20
   1  -6   4   41.70    3.30
   1  -6   4   54.39   14.40
   1  -6   4   42.10    3.00
  -2   6  -4  637.94   33.40
  -2   6  -4  645.34   30.10
  -2   6  -4  702.03   30.20
   2  -6   4  679.63   30.10
  -3   6  -4   14.90    2.00
  -3   6  -4   17.40    2.00
  -3   6  -4   17.20    5.00
   3  -6   4   15.40    1.90
   3  -6   4   15.50    2.40
  -4   6  -4   72.59    4.60
  -4   6  -4   76.29    4.60
   4  -6   4   77.49    5.00
   4  -6   4   78.79    5.40
   4  -6   4   68.89    4.20
  -5   6  -4   36.20    2.70
  -5   6  -4   35.60    3.70
   5  -6   4   34.40    3.30
   5  -6   4   36.10    3.20
  -6   6  -4    0.40    1.10
  -6   6  -4    0.30    0.70
   6  -6   4    0.10    1.00
   6  -6   4    0.70    1.00
  -7   6  -4   26.70    2.30
   7  -6   4   29.40    2.20
   7  -6   4   25.90    2.10
   7   5  -4   25.60    2.80
  -7  -5   4   27.20    2.10
   6   5  -4    0.30    1.00
   6   5  -4    0.60    0.90
  -6  -5   4    0.20    0.60
  -6  -5   4    2.10    0.80
   5   5  -4   35.00    2.60
   5   5  -4   41.40    3.40
  -5  -5   4   43.80    3.10
  -5  -5   4   45.50    6.30
  -5  -5   4   37.90    2.90
  -4  -5   4    1.60    3.40
  -4  -5   4    1.00    0.80
  -4  -5   4   -0.90    0.80
   3   5  -4   69.69    4.80
   3   5  -4   73.19    4.40
  -3  -5   4   62.69   10.00
  -3  -5   4   70.99    4.50
  -3  -5   4   66.79    6.90
  -3  -5   4   82.79    4.50
   2   5  -4   68.89    4.10
   2   5  -4   70.99    4.20
  -2  -5   4   62.49    6.70
  -2  -5   4   59.19    8.80
  -2  -5   4   60.39    3.90
  -2  -5   4   62.69    4.10
  -2  -5   4   70.19    4.70
   1   5  -4    2.70    1.20
   1   5  -4    3.70    8.00
   1   5  -4    1.20    0.90
   1   5  -4    1.70    0.90
  -1  -5   4    3.00    3.10
  -1  -5   4    2.00    5.50
  -1  -5   4    2.20    1.00
  -1  -5   4    0.40    0.80
  -1  -5   4    3.00    1.30
   0   5  -4  194.08    9.70
   0   5  -4  183.58    9.80
   0   5  -4  214.38   16.80
   0   5  -4  208.08   12.80
   0   5  -4  192.48    9.90
   0  -5   4  194.48   15.20
   0  -5   4  199.38    9.50
   0  -5   4  207.88    9.70
   0  -5   4  194.28   12.60
   0  -5   4  210.28   10.30
  -1   5  -4 2214.28   96.89
  -1   5  -4 2326.97   98.29
  -1   5  -4 2012.00   99.19
  -1   5  -4 2315.37   96.89
   1  -5   4 2147.19   96.49
   1  -5   4 2264.37   96.89
   1  -5   4 2377.86  101.29
  -2   5  -4   40.30    2.80
  -2   5  -4   35.30    4.80
  -2   5  -4   30.60    2.80
   2  -5   4   35.70    2.90
  -3   5  -4  123.39    6.80
  -3   5  -4  130.39    6.80
  -3   5  -4  109.09    9.40
   3  -5   4  117.69    6.50
   3  -5   4  128.89    7.20
  -4   5  -4    1.40    1.10
  -4   5  -4   -4.70    3.30
  -4   5  -4   -0.20    0.80
   4  -5   4    0.10    0.80
   4  -5   4   -0.10    1.50
   4  -5   4   -0.20    1.10
  -5   5  -4 1149.78   49.90
   5  -5   4 1111.59   50.09
   5  -5   4 1131.49   49.99
  -6   5  -4  169.68    8.70
   6  -5   4  177.78    9.00
   6  -5   4  169.98    8.90
  -7   5  -4  202.88   10.40
   7  -5   4  230.28   10.60
   7  -5   4  231.68   10.70
   8   4  -4   10.30    1.60
   8   4  -4   13.30    1.40
  -8  -4   4    8.60    1.40
  -8  -4   4   13.50    1.30
   7   4  -4   55.39    4.30
   7   4  -4   54.59    3.80
  -7  -4   4   54.19    3.40
   6   4  -4   32.50    3.10
   6   4  -4   32.60    3.50
  -6  -4   4   34.40    2.60
  -6  -4   4   34.30    2.80
   5   4  -4  255.87   12.50
   5   4  -4  225.58   11.40
  -5  -4   4  238.48   14.60
  -5  -4   4  260.67   12.00
  -5  -4   4  246.78   11.90
   4   4  -4  132.09    7.80
   4   4  -4  136.19    7.20
  -4  -4   4  139.69    7.50
  -4  -4   4  152.78    7.50
  -4  -4   4  161.88   15.50
  -4  -4   4  158.78   10.00
   3   4  -4   68.59    4.70
   3   4  -4   74.99    4.40
  -3  -4   4   77.99    5.70
  -3  -4   4   82.19    6.50
  -3  -4   4   65.79    8.90
  -3  -4   4   86.79    4.60
   2   4  -4  308.17   18.70
   2   4  -4  286.77   13.50
   2   4  -4  267.17   13.70
  -2  -4   4  322.57   13.50
  -2  -4   4  296.87   20.70
  -2  -4   4  255.47   15.20
  -2  -4   4  280.27   13.60
   1   4  -4   26.30    5.00
   1   4  -4   17.90    3.60
  -1  -4   4   23.80    4.80
  -1  -4   4   16.20    2.90
   0   4  -4 1491.05   68.39
   0   4  -4 1648.34   70.59
   0   4  -4 1588.34   72.09
   0  -4   4 1593.14   68.59
   0  -4   4 1558.04   71.29
   0  -4   4 1538.05   68.29
   0  -4   4 1632.14   70.69
  -1   4  -4  573.94   23.90
  -1   4  -4  537.45   28.20
  -1   4  -4  481.25   25.50
   1  -4   4  504.65   23.50
   1  -4   4  550.14   27.10
  -2   4  -4 1428.46   62.29
  -2   4  -4 1426.46   61.09
  -2   4  -4 1350.86   63.09
  -2   4  -4 1387.16   65.89
   2  -4   4 1432.26   64.39
   2  -4   4 1372.46   60.99
  -3   4  -4   34.60    2.70
  -3   4  -4   42.00    4.80
   3  -4   4   33.10    2.60
   3  -4   4   30.30    3.50
  -4   4  -4 2260.47   92.79
  -4   4  -4 2203.48   92.79
  -4   4  -4 2204.78   95.09
   4  -4   4 2048.99   92.29
   4  -4   4 2063.59   93.09
   4  -4   4 2111.69   93.09
   4  -4   4 2085.49   92.49
  -5   4  -4  158.48    7.80
  -5   4  -4  140.09   10.10
  -5   4  -4  143.69    7.60
   5  -4   4  134.29    8.00
   5  -4   4  144.59    8.00
  -6   4  -4   70.09    4.20
   6  -4   4   65.69    5.20
  -7   4  -4  157.38    8.00
   7  -4   4  161.38    8.30
   7  -4   4  164.28    8.30
   8  -4   4  164.38    8.00
   8  -4   4  169.48    8.00
   8   3  -4  102.39    5.90
   8   3  -4  108.39    5.60
  -8  -3   4   99.99    5.20
  -8  -3   4  102.99    5.30
   7   3  -4    1.10    0.80
   7   3  -4    1.30    1.00
  -7  -3   4    0.50    0.60
   6   3  -4  505.85   23.60
   6   3  -4  469.75   22.90
  -6  -3   4  494.05   22.30
  -6  -3   4  499.15   25.00
   5   3  -4  193.68   10.60
   5   3  -4  191.68    8.90
   5   3  -4  183.48    9.90
  -5  -3   4  182.18   11.40
  -5  -3   4  183.68    9.40
  -5  -3   4  157.28   18.80
  -5  -3   4  202.28    9.40
   4   3  -4  103.39    5.40
   4   3  -4   98.49    6.10
  -4  -3   4  103.59    5.70
  -4  -3   4  109.39    7.60
  -4  -3   4  110.29    5.70
  -4  -3   4   92.89   11.70
  -3  -3   4  137.79    6.70
  -3  -3   4  122.49    8.30
   2   3  -4   19.90    4.70
  -2  -3   4   17.50    1.60
  -2  -3   4   22.90    4.70
  -2  -3   4   16.10    2.80
   1   3  -4  417.06   21.70
   1   3  -4  433.76   21.00
  -1  -3   4  433.66   21.20
  -1  -3   4  440.96   22.20
  -1  -3   4  437.86   19.40
   0   3  -4  184.78   10.30
   0   3  -4  192.98    8.90
   0   3  -4  182.88   11.60
   0  -3   4  191.38   10.50
   0  -3   4  168.28   11.70
  -1   3  -4  219.28   11.40
  -1   3  -4  233.98   13.30
   1  -3   4  196.98   12.10
   1  -3   4  187.98   11.30
  -2   3  -4    1.90    1.50
  -2   3  -4    1.90    3.50
   2  -3   4    4.10    4.00
  -3   3  -4  262.27   17.90
  -3   3  -4  283.87   12.80
  -3   3  -4  259.67   14.20
  -4   3  -4   30.40    4.00
  -4   3  -4   34.10    2.60
  -4   3  -4   30.50    2.90
   4  -3   4   30.90    3.30
   4  -3   4   28.00    3.00
  -5   3  -4   65.29    6.20
  -5   3  -4   73.69    4.40
  -6   3  -4    0.70    1.00
  -6   3  -4    3.60    3.90
   6  -3   4    0.40    1.30
   6  -3   4    1.50    1.20
  -7   3  -4  137.09    7.10
   7  -3   4  136.59    7.40
   7  -3   4  132.69    7.30
  -8   3  -4   48.40    3.30
   8  -3   4   56.29    3.60
   8  -3   4   55.89    3.50
   8   2  -4    2.10    0.80
   8   2  -4    1.30    1.10
  -8  -2   4    1.20    0.70
   7   2  -4    4.70    1.30
   7   2  -4    5.30    1.50
   6   2  -4  170.68   10.00
   6   2  -4  205.98   10.80
  -6  -2   4  209.68   12.00
  -6  -2   4  197.98    9.50
   5   2  -4  319.77   16.00
   5   2  -4  303.27   15.40
   5   2  -4  328.87   14.40
  -5  -2   4  321.07   22.10
  -5  -2   4  332.17   14.90
  -5  -2   4  310.37   16.60
   4   2  -4  103.69    6.30
  -4  -2   4  113.89    5.80
  -4  -2   4  121.29    7.40
  -4  -2   4  114.39   10.80
  -3  -2   4    7.70    1.80
  -3  -2   4    9.20    1.20
  -3  -2   4   12.60    4.20
   2   2  -4  115.09    7.60
   2   2  -4  119.59    7.70
  -2  -2   4  111.59    5.60
  -2  -2   4  106.29    8.20
  -2  -2   4  112.89    8.40
  -2  -2   4  112.99    6.90
   1   2  -4 1039.50   45.70
   1   2  -4  966.50   45.90
  -1  -2   4 1021.10   46.70
  -1  -2   4 1038.80   45.90
  -1  -2   4 1048.20   46.90
   0   2  -4  539.05   25.70
   0  -2   4  575.74   25.20
   0  -2   4  504.85   25.40
  -1   2  -4   40.90    3.50
  -1   2  -4   40.10    4.80
   1  -2   4   39.30    4.00
   1  -2   4   39.20    3.70
  -2   2  -4  459.65   21.10
  -2   2  -4  497.65   24.30
  -2   2  -4  467.45   22.30
  -3   2  -4   26.80    5.20
  -3   2  -4   23.50    2.90
  -4   2  -4  556.94   26.70
  -4   2  -4  578.84   25.30
  -4   2  -4  593.34   31.20
   4  -2   4  555.44   25.90
   4  -2   4  564.44   25.80
  -5   2  -4   74.19    6.10
  -5   2  -4   84.69    4.60
   5  -2   4   76.19    5.00
   5  -2   4   77.89    5.30
  -6   2  -4   27.20    3.20
  -6   2  -4   26.60    4.00
   6  -2   4   22.80    3.10
   6  -2   4   29.20    2.90
   7  -2   4   29.70    2.90
   7  -2   4   29.60    3.10
   8  -2   4  108.79    5.80
   8  -2   4   98.29    5.70
   9   1  -4   11.10    1.20
   9   1  -4    7.70    1.30
   8   1  -4   10.20    1.70
   8   1  -4   12.00    1.50
  -8  -1   4   10.20    1.40
   7   1  -4    5.90    1.70
   7   1  -4    6.10    1.30
  -7  -1   4    4.80    0.90
   6   1  -4  241.98   12.70
   6   1  -4  232.78   12.10
  -6  -1   4  229.38   13.20
  -6  -1   4  260.17   11.50
   5   1  -4  158.58    7.40
   5   1  -4  170.68    9.00
   5   1  -4  150.98    8.40
  -5  -1   4  154.68    7.80
  -5  -1   4  153.28    9.30
  -5  -1   4  145.19   14.90
  -4  -1   4  699.03   30.10
  -4  -1   4  658.33   31.90
  -4  -1   4  670.33   34.80
  -4  -1   4  700.33   31.70
  -3  -1   4   35.80    3.40
  -3  -1   4   29.90    4.00
  -3  -1   4   43.60    6.50
  -2  -1   4   33.90    4.00
  -2  -1   4   28.50    2.90
  -2  -1   4   26.50    4.90
   1   1  -4  433.96   20.20
   1   1  -4  455.25   20.30
  -1  -1   4  421.16   20.40
  -1  -1   4  442.16   20.70
  -1  -1   4  420.06   21.30
   0   1  -4    3.30    1.30
   0   1  -4    4.50    1.60
   0  -1   4    3.60    1.40
   0  -1   4    5.40    1.70
  -1   1  -4  176.18   10.20
   1  -1   4  186.98   10.80
   1  -1   4  167.78    9.10
  -2   1  -4  491.35   23.50
  -2   1  -4  538.05   25.60
  -3   1  -4   29.00    5.20
  -3   1  -4   29.10    2.90
  -4   1  -4   28.50    3.10
  -4   1  -4   29.40    6.40
  -4   1  -4   20.50    2.00
  -5   1  -4   -1.40    0.90
  -5   1  -4    0.60    1.70
   5  -1   4   -0.50    1.00
   5  -1   4   -0.60    1.20
  -6   1  -4  442.36   20.70
  -6   1  -4  455.45   21.90
   6  -1   4  459.15   21.40
   6  -1   4  477.45   21.40
   7  -1   4  127.29    7.10
   7  -1   4  124.49    7.10
   8  -1   4   37.80    3.00
   8  -1   4   35.20    3.00
   9  -1   4    3.40    0.90
   9  -1   4    4.50    0.90
   9   0  -4   35.30    2.60
   9   0  -4   37.00    2.30
   8   0  -4   23.40    2.10
   8   0  -4   22.00    2.50
   7   0  -4  135.29    7.80
   7   0  -4  128.49    7.20
  -7   0   4  136.19    6.80
   6   0  -4  131.99    8.00
   6   0  -4  128.19    7.40
  -6   0   4  131.89    6.50
  -6   0   4  118.49    8.00
   5   0  -4    0.10    0.70
   5   0  -4   -1.90    1.00
  -5   0   4   -0.90    0.60
  -5   0   4   -1.80    5.80
  -5   0   4    1.20    1.60
  -4   0   4   57.39    4.30
  -4   0   4   54.89    3.20
  -4   0   4   58.29    7.60
  -3   0   4  736.73   35.80
  -3   0   4  718.93   33.10
  -3   0   4  744.93   33.70
   2   0  -4 3734.43  147.19
  -2   0   4 3404.16  147.19
  -2   0   4 3217.08  148.59
  -2   0   4 3246.68  146.79
   1   0  -4  571.14   26.00
   1   0  -4  603.84   26.40
   1   0  -4  645.34   27.40
  -1   0   4  529.35   26.40
  -1   0   4  579.94   26.80
  -1   0   4  582.74   27.60
   0   0  -4  866.21   36.60
   0   0  -4  779.92   36.30
   0   0  -4  810.72   35.90
   0   0   4  817.12   36.40
   0   0   4  812.02   36.00
   0   0   4  766.82   36.20
  -1   0  -4  830.92   35.40
  -1   0  -4  681.83   32.80
  -1   0  -4  714.13   33.90
   1   0   4  730.63   32.40
   1   0   4  745.93   32.90
  -2   0  -4 2256.47   98.59
  -2   0  -4 2202.88   96.59
  -3   0  -4  131.29    7.10
  -3   0  -4  132.29   10.00
  -4   0  -4 2078.49   95.19
  -4   0  -4 2122.59   91.49
  -5   0  -4    6.40    7.40
  -5   0  -4    8.20    1.90
   6   0   4  847.52   39.00
   6   0   4  900.01   39.00
   7   0   4  127.49    7.00
   7   0   4  124.59    7.10
   8   0   4   55.69    3.80
   8   0   4   51.19    3.80
   9   0   4    2.20    0.80
   9   0   4    1.50    0.70
   9  -1  -4   -0.30    0.40
   8  -1  -4    6.30    1.50
   8  -1  -4   10.20    1.50
   7  -1  -4  336.97   16.60
   7  -1  -4  346.07   16.20
  -6   1   4  520.55   22.80
  -6   1   4  480.15   23.70
  -6   1   4  481.35   32.10
   5  -1  -4   21.50    2.10
   5  -1  -4   15.10    2.40
  -5   1   4   16.30    1.70
  -5   1   4   13.60    2.50
  -5   1   4   20.30    6.00
  -5   1   4   17.00    5.60
   4  -1  -4   67.79    4.20
  -4   1   4   61.79    6.10
  -4   1   4   79.89    8.20
  -4   1   4   70.29    4.70
  -3   1   4 1505.85   64.19
  -3   1   4 1415.16   64.69
  -2   1   4  753.52   34.10
  -2   1   4  774.32   34.60
   1  -1  -4 2616.84  109.69
   1  -1  -4 2502.35  108.49
   1  -1  -4 2692.63  108.89
  -1   1   4 2258.87  108.89
  -1   1   4 2535.15  109.29
   0  -1  -4  266.07   14.00
   0  -1  -4  319.27   14.90
   0  -1  -4  300.67   13.70
   0   1   4  283.97   14.00
   0   1   4  286.97   13.70
  -1  -1  -4 5069.09  215.88
  -1  -1  -4 5088.69  216.68
   1   1   4 4840.42  215.88
   1   1   4 5046.60  215.38
   1   1   4 5044.20  215.08
  -2  -1  -4  526.35   26.10
  -2  -1  -4  598.34   27.30
  -2  -1  -4  562.04   26.00
  -3  -1  -4 1257.67   55.49
  -3  -1  -4 1280.17   58.29
  -4  -1  -4  139.69   10.70
  -4  -1  -4  125.69    7.00
  -5  -1  -4  189.08    9.50
  -5  -1  -4  209.38   15.80
   5   1   4  175.78    9.30
   5   1   4  180.38    9.20
   6   1   4    5.00    1.50
   6   1   4    7.60    1.50
   7   1   4  342.37   16.50
   7   1   4  358.86   16.50
   8   1   4  110.09    6.00
   8   1   4  106.39    6.00
   9   1   4   24.20    1.90
   9   1   4   19.70    1.90
   9  -2  -4  105.09    5.10
   9  -2  -4  101.99    5.30
   8  -2  -4   70.39    4.40
   8  -2  -4   68.29    4.00
   7  -2  -4  257.67   13.20
   7  -2  -4  275.57   12.80
   6  -2  -4  190.98   10.30
   6  -2  -4  186.88   11.10
  -6   2   4  183.48   10.50
  -6   2   4  222.18   23.70
   5  -2  -4   38.30    3.40
   5  -2  -4   33.60    2.80
  -5   2   4   34.90    7.80
  -5   2   4   39.50    3.70
  -5   2   4   32.60    6.80
  -4   2   4   27.30    4.80
  -4   2   4   26.00    2.70
  -3   2   4 1954.10   83.39
  -3   2   4 1866.71   84.29
  -2   2   4  983.60   44.50
  -2   2   4 1032.20   45.20
   1  -2  -4 1624.74   69.29
   1  -2  -4 1657.83   70.39
   1  -2  -4 1595.24   70.49
  -1   2   4 1695.73   69.89
  -1   2   4 1412.46   69.39
   0  -2  -4 1867.01   76.79
   0  -2  -4 1737.33   77.19
   0   2   4 1796.52   77.09
   0   2   4 1674.53   76.79
  -1  -2  -4  840.82   36.00
  -1  -2  -4  710.43   35.50
   1   2   4  842.72   35.60
   1   2   4  847.42   35.70
   1   2   4  782.42   35.80
  -2  -2  -4 1273.87   55.89
  -2  -2  -4 1281.17   56.19
  -3  -2  -4  242.68   11.70
  -3  -2  -4  240.78   12.60
  -4  -2  -4   10.80    4.70
  -4  -2  -4    7.60    1.50
  -5  -2  -4  560.14   29.10
  -5  -2  -4  518.95   23.10
   5   2   4  468.25   22.60
   5   2   4  485.85   22.70
  -6  -2  -4    1.20    1.80
   6   2   4    1.60    1.10
   6   2   4    0.80    1.00
   7   2   4    9.60    1.70
   7   2   4   10.00    1.70
   8   2   4    2.10    1.00
   8   2   4    2.00    1.00
   9   2   4    1.50    0.80
   9   2   4    1.40    0.80
   9  -3  -4    6.10    1.00
   9  -3  -4    5.80    0.90
   8  -3  -4   27.10    2.50
   8  -3  -4   25.90    2.10
   7  -3  -4   63.19    3.90
   7  -3  -4   61.39    4.30
  -7   3   4   57.79    4.30
   6  -3  -4   32.80    2.60
   6  -3  -4   25.80    3.50
   6  -3  -4   30.60    3.10
  -6   3   4   29.60    2.30
  -6   3   4   31.90    3.90
   5  -3  -4   25.20    3.70
   5  -3  -4   28.00    2.30
   5  -3  -4   27.00    2.90
  -5   3   4   29.80    2.10
  -5   3   4   28.60    3.40
  -4   3   4  700.73   34.70
  -4   3   4  735.53   35.40
   3  -3  -4  350.86   17.00
  -3   3   4  367.46   18.80
  -3   3   4  391.26   17.70
   2  -3  -4 1506.45   62.49
  -2   3   4 1409.86   62.79
  -2   3   4 1376.86   63.49
   1  -3  -4  523.55   22.80
   1  -3  -4  520.05   23.10
  -1   3   4  511.15   23.30
  -1   3   4  446.56   22.70
   0  -3  -4 1432.26   60.69
   0  -3  -4 1413.96   60.49
   0  -3  -4 1363.66   59.39
   0   3   4 1350.96   59.59
   0   3   4 1245.48   59.39
  -1  -3  -4  868.41   38.20
  -1  -3  -4  792.32   37.80
   1   3   4  845.62   38.00
   1   3   4  919.81   38.10
  -2  -3  -4  478.75   22.40
  -2  -3  -4  485.75   22.40
   2   3   4  525.85   22.60
   2   3   4  472.35   22.50
  -3  -3  -4  124.79    7.20
  -3  -3  -4  139.69    7.80
  -3  -3  -4  139.69    7.30
  -4  -3  -4  265.27   13.00
  -5  -3  -4  458.55   26.10
  -5  -3  -4  413.16   19.40
   5   3   4  402.16   18.80
   5   3   4  402.06   18.80
  -6  -3  -4   57.49    4.60
   6   3   4   50.59    4.10
   6   3   4   46.80    3.50
   6   3   4   47.90    3.60
   7   3   4   -0.70    1.40
   7   3   4   -0.20    1.00
   7   3   4   -0.20    1.00
   8   3   4   51.69    3.40
   8   3   4   51.99    3.40
   9   3   4    2.50    0.80
   9   3   4    1.60    0.80
   8  -4  -4   16.80    2.20
   8  -4  -4   16.70    1.60
   7  -4  -4   78.19    5.10
   7  -4  -4   76.49    4.50
   7  -4  -4   75.89    5.20
   6  -4  -4  233.98   11.30
   6  -4  -4  194.28   11.30
   6  -4  -4  235.28   10.90
  -6   4   4  229.68   10.60
  -6   4   4  221.38   12.50
   5  -4  -4  217.18   10.70
   5  -4  -4  207.38   10.20
   5  -4  -4  216.48   11.20
  -5   4   4  208.28   11.60
  -4   4   4  493.85   26.80
  -4   4   4  529.25   22.90
  -4   4   4  517.25   24.50
   3  -4  -4    6.10    4.60
  -3   4   4    1.40    1.20
  -3   4   4    2.60    2.80
   2  -4  -4   67.79    6.20
  -2   4   4   75.69    6.00
  -2   4   4   77.29    5.10
   1  -4  -4  371.46   16.80
   1  -4  -4  350.16   18.70
  -1   4   4  360.66   17.30
  -1   4   4  336.17   16.90
   0  -4  -4 1607.14   68.79
   0  -4  -4 1538.05   68.19
   0  -4  -4 1526.55   67.59
   0   4   4 1528.35   67.79
   0   4   4 1530.45   67.69
  -1  -4  -4   51.59    3.70
  -1  -4  -4   56.49    4.60
   1   4   4   53.39    3.80
  -2  -4  -4   31.80    3.70
  -2  -4  -4   32.70    2.90
  -2  -4  -4   29.90    3.40
   2   4   4   30.50    3.60
   2   4   4   34.00    3.50
  -3  -4  -4  450.45   20.70
  -3  -4  -4  429.46   21.00
  -4  -4  -4    5.60    1.60
  -4  -4  -4    2.90    3.60
  -5  -4  -4   17.40    2.80
  -5  -4  -4   19.50    2.00
   5   4   4   14.90    2.20
  -6  -4  -4 1550.04   64.79
  -6  -4  -4 1651.33   67.39
   6   4   4 1435.06   65.39
   6   4   4 1437.66   64.69
   6   4   4 1392.86   64.69
  -7  -4  -4   36.30    2.80
   7   4   4   25.90    2.90
   7   4   4   30.00    2.70
   7   4   4   28.60    2.50
   8   4   4  217.98   10.70
   8   4   4  240.38   10.70
   9   4   4   26.40    1.90
   8  -5  -4  168.18    8.20
   8  -5  -4  176.98    8.40
   8  -5  -4  174.68    8.50
   7  -5  -4    1.00    1.30
   7  -5  -4   -1.00    0.90
   7  -5  -4    0.20    0.80
  -7   5   4   -1.70    0.80
   6  -5  -4  351.06   17.70
   6  -5  -4  369.06   17.10
   6  -5  -4  351.16   16.70
  -6   5   4  380.36   16.70
  -6   5   4  372.06   19.30
   5  -5  -4  115.49    6.50
   5  -5  -4  116.39    6.10
   5  -5  -4  112.79    7.10
  -5   5   4  121.19    6.10
  -5   5   4  116.39    8.90
   4  -5  -4   11.50    2.50
  -4   5   4    8.20    1.10
  -4   5   4   11.30    2.60
  -3   5   4  468.35   23.50
  -3   5   4  438.06   23.80
  -3   5   4  481.25   20.50
  -3   5   4  437.56   22.50
  -2   5   4  155.78    7.60
  -2   5   4  171.88    9.20
  -2   5   4  149.19   10.10
  -2   5   4  159.88   10.10
   1  -5  -4 1568.24   71.09
  -1   5   4 1654.33   71.09
  -1   5   4 1612.54   71.39
  -1  -5  -4   89.59    6.90
  -1  -5  -4   86.69    5.70
  -1  -5  -4   81.39    7.50
   1   5   4   96.39    5.70
   1   5   4   94.69    6.00
  -2  -5  -4   25.70    2.80
  -2  -5  -4   19.20    2.90
   2   5   4   20.00    2.90
  -3  -5  -4   57.49    3.40
  -3  -5  -4   54.89    4.40
  -3  -5  -4   51.89    5.90
  -4  -5  -4    3.00    0.80
  -4  -5  -4    6.50    1.80
  -4  -5  -4    4.60    4.60
  -5  -5  -4   16.20    1.80
  -5  -5  -4   14.60    2.90
   5   5   4   14.50    1.60
   5   5   4   15.70    2.10
   5   5   4   14.10    1.80
  -6  -5  -4    8.80    3.00
  -6  -5  -4    7.30    1.30
   6   5   4    5.60    1.80
   6   5   4    7.30    1.40
   6   5   4    6.60    1.50
  -7  -5  -4   20.90    2.20
   7   5   4   19.80    2.20
   7   5   4   22.00    2.40
   7   5   4   24.50    2.60
  -8  -5  -4   32.30    2.60
   8   5   4   25.70    2.30
   8   5   4   24.00    2.10
   9   5   4    4.80    0.80
   8  -6  -4   21.50    2.60
   8  -6  -4   24.40    1.90
   8  -6  -4   24.60    2.20
   7  -6  -4   45.20    3.00
   7  -6  -4   48.90    3.30
   7  -6  -4   42.60    3.70
  -7   6   4   43.60    2.90
   6  -6  -4   -0.10    1.20
   6  -6  -4   -0.20    1.00
   6  -6  -4    0.10    0.90
  -6   6   4    0.40    0.80
   5  -6  -4   -3.30    2.10
   5  -6  -4    0.80    1.00
   5  -6  -4   -2.30    1.00
  -5   6   4    5.30    2.90
  -5   6   4   -0.40    0.60
   4  -6  -4    1.30    0.90
   4  -6  -4    2.70    0.90
   4  -6  -4    3.20    1.20
  -4   6   4    3.10    2.50
  -4   6   4    0.40    1.00
  -4   6   4    2.90    0.90
   3  -6  -4   55.89    3.50
   3  -6  -4   59.49    3.80
   3  -6  -4   52.19    4.00
  -3   6   4   57.09    3.40
  -3   6   4   58.09    5.00
  -3   6   4   54.29    8.60
  -3   6   4   61.29    8.50
  -2   6   4  216.28   10.00
  -2   6   4  223.18   14.20
  -2   6   4  193.68   13.40
  -2   6   4  210.58   11.70
   1  -6  -4  779.22   34.00
  -1   6   4  715.63   34.40
  -1   6   4  703.03   33.90
  -1   6   4  684.83   33.20
  -1   6   4  800.22   36.90
  -1  -6  -4 1735.23   74.09
  -1  -6  -4 1672.43   77.19
  -1  -6  -4 1671.63   75.69
   1   6   4 1790.52   75.79
   1   6   4 1700.53   75.09
  -2  -6  -4  866.21   38.60
  -2  -6  -4  918.41   41.70
  -2  -6  -4  830.02   40.10
   2   6   4  909.41   40.30
  -3  -6  -4  470.85   23.40
  -3  -6  -4  477.55   24.50
  -3  -6  -4  474.25   21.40
  -4  -6  -4 1311.07   59.19
  -4  -6  -4 1316.77   57.59
  -4  -6  -4 1375.86   55.59
   4   6   4 1154.08   55.09
   4   6   4 1198.28   55.09
   4   6   4 1284.67   56.59
  -5  -6  -4   -1.90    1.40
  -5  -6  -4   -1.30    2.20
  -5  -6  -4    1.20    0.90
   5   6   4   -0.40    1.10
   5   6   4    0.10    0.80
   5   6   4    0.80    0.70
  -6  -6  -4   55.79    6.20
  -6  -6  -4   52.69    3.70
   6   6   4   48.30    4.10
   6   6   4   45.80    3.30
   6   6   4   53.39    3.40
  -7  -6  -4  111.99    5.90
   7   6   4  100.79    6.30
   7   6   4  109.79    5.70
  -8  -6  -4  150.98    7.70
   8   6   4  156.88    7.40
   8   6   4  157.58    7.90
   9   6   4   15.10    1.30
   7  -7  -4   27.60    2.40
   7  -7  -4   25.00    3.10
  -7   7   4   23.30    2.00
   6  -7  -4  120.09    6.30
   6  -7  -4  112.09    6.10
   6  -7  -4  106.19    7.00
  -6   7   4  119.79    6.10
   5  -7  -4    8.40    1.60
   5  -7  -4    8.60    2.10
   5  -7  -4   12.60    2.10
   5  -7  -4    8.40    1.60
  -5   7   4    9.00    1.40
  -5   7   4   13.90    1.80
  -5   7   4    7.90    4.50
   4  -7  -4   27.30    2.80
   4  -7  -4   25.70    2.60
  -4   7   4   17.20    4.20
  -4   7   4   25.90    2.30
   3  -7  -4   29.10    2.60
   3  -7  -4   31.50    2.70
   3  -7  -4   29.40    2.40
  -3   7   4   39.90   10.70
  -3   7   4   24.30    4.20
  -3   7   4   25.00    2.40
   2  -7  -4   58.79    3.60
   2  -7  -4   55.49    4.30
   2  -7  -4   59.19    3.70
  -2   7   4   56.29    5.50
  -2   7   4   51.69    3.90
  -2   7   4   63.99    8.80
  -2   7   4   57.59    3.50
  -2   7   4   64.39    9.30
  -1   7   4  155.78   10.20
  -1   7   4  172.08   13.60
  -1   7   4  164.08   11.90
  -1   7   4  181.78    8.30
   0   7   4  173.38   11.20
  -1  -7  -4   37.60    4.70
  -1  -7  -4   45.30    2.90
  -1  -7  -4   41.90    6.40
   1   7   4   54.79    5.60
   1   7   4   43.60    5.80
   1   7   4   42.30    3.10
  -2  -7  -4  909.51   42.70
  -2  -7  -4  774.12   40.40
  -2  -7  -4  938.91   38.60
  -3  -7  -4   -0.90    5.50
  -3  -7  -4    6.00    2.20
  -3  -7  -4    6.40    1.10
  -3  -7  -4    6.10    1.20
   3   7   4    7.50    1.10
  -4  -7  -4  100.69    5.60
  -4  -7  -4  141.69   14.80
  -4  -7  -4  109.19    5.70
  -4  -7  -4   94.29    7.80
   4   7   4  100.19    5.40
   4   7   4   92.89    5.20
   4   7   4   95.79    5.20
  -5  -7  -4  151.28    7.80
  -5  -7  -4  145.19   10.00
  -5  -7  -4  152.38    7.70
   5   7   4  147.29    7.40
   5   7   4  134.89    7.10
  -6  -7  -4   54.09    6.50
  -6  -7  -4   52.89    3.60
   6   7   4   53.49    3.50
   6   7   4   45.40    4.10
   6   7   4   52.09    3.40
  -7  -7  -4   76.49    4.40
   7   7   4   73.39    4.10
   7   7   4   70.49    4.90
  -8  -7  -4   61.19    3.60
   8   7   4   57.59    3.30
   8   7   4   65.79    3.80
   7  -8  -4    8.50    1.40
  -7   8   4    9.20    1.30
   6  -8  -4   12.20    1.90
   6  -8  -4   15.50    2.40
   6  -8  -4   20.30    2.10
  -6   8   4   16.60    1.70
   5  -8  -4   30.70    3.70
   5  -8  -4   37.40    3.10
   5  -8  -4   27.60    3.60
   5  -8  -4   33.10    3.20
  -5   8   4   35.30    2.70
  -5   8   4   33.00    2.70
   4  -8  -4  207.88   10.30
   4  -8  -4  222.68   10.50
   4  -8  -4  212.58   10.60
  -4   8   4  211.38   10.50
  -4   8   4  195.08   13.80
  -4   8   4  220.68   10.60
   3  -8  -4   28.80    2.70
   3  -8  -4   22.60    2.30
   3  -8  -4   20.90    2.60
  -3   8   4   21.40    4.40
  -3   8   4   27.40    2.40
  -3   8   4   27.70    2.50
   2  -8  -4   25.00    2.30
   2  -8  -4   24.20    2.50
   2  -8  -4   23.00    2.50
  -2   8   4   20.70    4.30
  -2   8   4   22.60    2.40
  -2   8   4   25.90    2.20
   1  -8  -4   11.90    1.80
   1  -8  -4   10.00    1.60
   1  -8  -4   11.90    1.70
  -1   8   4   13.80    3.50
  -1   8   4   13.00    1.70
  -1   8   4    1.50    8.00
  -1   8   4   10.70    1.50
   0  -8  -4  152.38    7.50
   0  -8  -4  150.08    7.60
   0  -8  -4  151.38    7.90
   0  -8  -4  163.38   11.40
   0   8   4  152.68    7.50
   0   8   4  138.79    7.60
   0   8   4  136.89    8.10
   0   8   4  167.58   10.80
   0   8   4  171.38   13.50
  -1  -8  -4  237.88   17.20
  -1  -8  -4  259.67   14.30
  -1  -8  -4  240.08   11.30
  -1  -8  -4  219.28   11.30
  -1  -8  -4  227.98   12.50
   1   8   4  259.27   15.10
   1   8   4  227.28   11.10
   1   8   4  230.68   11.40
   1   8   4  247.08   11.30
  -2  -8  -4  271.27   17.00
  -2  -8  -4  338.37   21.10
  -2  -8  -4  329.97   14.80
  -2  -8  -4  308.57   14.70
   2   8   4  317.87   14.60
   2   8   4  320.07   14.70
  -3  -8  -4  532.95   27.40
  -3  -8  -4  550.44   31.00
  -3  -8  -4  540.05   24.60
  -3  -8  -4  566.34   24.70
   3   8   4  515.75   24.00
   3   8   4  553.54   24.40
  -4  -8  -4  452.75   30.90
  -4  -8  -4  446.46   20.70
  -4  -8  -4  482.15   20.80
  -4  -8  -4  422.46   23.60
   4   8   4  455.35   20.40
   4   8   4  434.66   20.40
  -5  -8  -4  453.65   20.30
  -5  -8  -4  427.96   23.30
  -5  -8  -4  443.36   20.30
   5   8   4  463.55   19.80
   5   8   4  407.26   19.70
  -6  -8  -4   61.29    4.00
  -6  -8  -4   57.69    3.90
  -7  -8  -4  500.85   22.30
   7   8   4  477.65   22.70
   7   8   4  495.75   21.70
  -8  -8  -4   54.19    3.20
   8   8   4   59.09    3.40
   6  -9  -4   36.90    2.90
   6  -9  -4   30.50    3.40
  -6   9   4   33.50    2.50
  -6   9   4   32.00    2.40
   5  -9  -4   24.20    2.80
   5  -9  -4   23.20    2.40
   5  -9  -4   22.10    3.00
  -5   9   4   22.50    2.10
  -5   9   4   20.60    2.00
   4  -9  -4   77.99    4.70
   4  -9  -4   71.19    4.20
  -4   9   4   72.99    4.60
  -4   9   4   75.49    4.70
   3  -9  -4    4.70    1.50
   3  -9  -4    2.50    1.00
  -3   9   4    1.10    1.20
  -3   9   4    2.80    1.00
  -3   9   4    2.80    4.70
   2  -9  -4   42.70    3.10
   2  -9  -4   38.40    3.30
  -2   9   4   28.70    5.80
  -2   9   4   35.70    3.00
  -2   9   4   37.50    2.90
   1  -9  -4    0.90    1.00
   1  -9  -4    3.20    1.20
  -1   9   4    1.30    4.50
  -1   9   4    1.80    0.80
  -1   9   4    0.60    0.80
  -1   9   4    0.70    1.30
   0  -9  -4  199.58    9.60
   0  -9  -4  178.28    9.10
   0   9   4  207.48   14.20
   0   9   4  179.28    9.10
   0   9   4  179.58    9.20
   0   9   4  179.38    9.30
  -1  -9  -4   76.89    4.90
  -1  -9  -4   80.69    9.90
   1   9   4   77.79    4.70
   1   9   4   76.29    4.50
  -2  -9  -4  414.06   22.90
  -2  -9  -4  415.06   19.60
  -2  -9  -4  444.76   28.50
  -2  -9  -4  427.26   19.30
  -2  -9  -4  405.96   19.20
   2   9   4  409.36   19.20
   2   9   4  422.16   19.10
  -3  -9  -4  611.84   27.50
  -3  -9  -4  650.53   27.70
  -3  -9  -4  552.64   30.80
   3   9   4  607.54   27.40
  -4  -9  -4  418.46   19.30
  -4  -9  -4  385.66   22.80
  -4  -9  -4  425.66   19.40
   4   9   4  425.16   19.10
  -5  -9  -4  238.68   11.70
  -5  -9  -4  243.88   11.50
   5   9   4  220.58   11.10
   5   9   4  245.28   11.10
  -6  -9  -4   50.99    3.20
  -6  -9  -4   45.40    3.30
   6   9   4   42.90    3.70
  -7  -9  -4  321.27   15.00
   7   9   4  327.87   15.30
   6 -10  -4  140.79    7.10
  -6  10   4  134.89    6.70
   5 -10  -4   45.50    3.30
   5 -10  -4   41.80    3.30
   5 -10  -4   50.19    3.70
  -5  10   4   41.10    2.90
  -5  10   4   40.20    2.70
   4 -10  -4   -0.50    1.30
   4 -10  -4    0.70    0.80
  -4  10   4    1.00    0.90
  -4  10   4    0.50    0.90
  -3  10   4   25.10    2.40
  -3  10   4   24.30    3.20
   2 -10  -4    2.80    1.20
  -2  10   4    2.70    0.90
  -2  10   4    2.10    1.00
  -2  10   4   12.30    7.70
   1 -10  -4    8.30    1.40
   1 -10  -4    6.70    1.50
  -1  10   4   10.80    1.70
  -1  10   4   16.90    8.50
  -1  10   4    7.80    1.50
  -1  10   4    7.10    1.60
   0 -10  -4  166.48    9.10
   0 -10  -4  189.58    9.60
   0  10   4  193.18    9.50
   0  10   4  186.98    9.20
   0  10   4  187.78    9.30
  -1 -10  -4  220.78   11.40
  -1 -10  -4  238.98   11.20
   1  10   4  231.98   11.30
   1  10   4  217.08   11.00
  -2 -10  -4   69.69    4.80
  -2 -10  -4   66.99    4.20
  -2 -10  -4   70.59    4.40
  -2 -10  -4   61.89   10.60
   2  10   4   60.59    4.10
   2  10   4   76.19    4.40
  -3 -10  -4   18.70    2.10
  -3 -10  -4   11.40    8.00
   3  10   4   17.70    2.10
  -4 -10  -4   17.00    2.10
   4  10   4   16.60    1.80
  -5 -10  -4  221.68   10.60
  -5 -10  -4  198.38   11.60
   5  10   4  221.88   10.10
  -6 -10  -4   -0.50    0.70
  -6 -10  -4   -0.30    0.70
   6  10   4    0.40    0.90
  -7 -10  -4   10.90    1.30
  -7 -10  -4   11.90    1.60
   7  10   4   10.70    1.50
   5 -11  -4  197.78    9.40
  -5  11   4  178.78    8.70
  -5  11   4  194.88    9.00
   4 -11  -4   20.80    1.60
  -4  11   4   16.20    1.80
  -4  11   4   21.00    1.80
   3 -11  -4    4.00    1.00
  -3  11   4    2.50    0.90
  -3  11   4    2.60    0.90
   2 -11  -4   46.90    3.30
  -2  11   4   43.40    4.20
  -2  11   4   42.10    3.20
   1 -11  -4   47.40    3.70
  -1  11   4   48.60    4.00
  -1  11   4   42.60    3.50
  -1  11   4   47.30    3.20
   0 -11  -4   27.80    2.80
   0  11   4   32.30    3.60
   0  11   4   29.90    2.70
  -1 -11  -4   18.60    2.10
  -1 -11  -4   15.40    2.20
   1  11   4   18.20    2.00
   1  11   4   21.30    2.20
  -2 -11  -4   -0.90    1.20
  -2 -11  -4   -0.90    0.90
  -2 -11  -4    0.80    1.20
   2  11   4    0.60    1.00
  -3 -11  -4    0.00    0.90
  -3 -11  -4   -0.30    0.90
  -3 -11  -4   -2.30    1.50
   3  11   4    1.00    0.80
  -4 -11  -4    3.90    1.00
  -4 -11  -4    6.20    1.30
   4  11   4    6.90    1.20
  -5 -11  -4   16.50    1.80
  -5 -11  -4   19.10    2.00
   5  11   4   18.40    2.00
  -6 -11  -4   -0.30    0.60
  -6 -11  -4    1.00    0.70
   6  11   4   -0.50    0.80
   4 -12  -4    0.00    0.80
  -4  12   4   -0.70    0.70
  -4  12   4   -0.70    0.70
   3 -12  -4   -1.50    1.00
   3 -12  -4   -0.80    0.50
  -3  12   4    0.30    0.70
  -3  12   4    0.00    0.80
   2 -12  -4   79.69    4.30
  -2  12   4   77.59    4.30
  -2  12   4   66.49    4.10
   1 -12  -4    2.20    1.00
  -1  12   4    1.90    0.80
  -1  12   4    2.00    1.10
   0 -12  -4    3.10    0.90
   0 -12  -4    3.20    1.10
   0  12   4    3.60    1.10
   0  12   4    3.90    1.00
  -1 -12  -4    6.60    1.10
  -1 -12  -4    5.20    1.30
   1  12   4    8.00    1.20
   1  12   4    6.90    1.30
  -2 -12  -4    5.60    1.30
  -2 -12  -4    1.90    0.80
   2  12   4   -0.80    0.90
   2  12   4    4.50    1.00
  -3 -12  -4    1.00    0.70
  -3 -12  -4    0.20    1.50
   3  12   4    0.80    0.70
  -4 -12  -4    0.70    0.70
  -4 -12  -4    0.10    0.80
   4  12   4    0.50    0.50
  -5 -12  -4    9.70    1.20
  -5 -12  -4    7.20    1.10
   5  12   4    7.90    0.80
   5  12   4    8.50    1.40
   2 -13  -4   27.60    1.90
   2 -13  -4   28.40    2.30
  -2  13   4   29.80    2.00
   1 -13  -4   31.50    2.70
   1 -13  -4   30.20    2.20
  -1  13   4   29.30    2.10
  -1  13   4   31.10    2.30
   0 -13  -4   46.00    3.10
   0  13   4   52.79    2.90
  -1 -13  -4   38.70    2.80
  -1 -13  -4   42.90    2.50
   1  13   4   43.20    2.80
   1  13   4   40.90    2.60
  -2 -13  -4   52.09    3.60
  -2 -13  -4   57.89    3.20
   2  13   4   61.39    3.40
  -3 -13  -4   -0.80    2.10
  -3 -13  -4    4.80    0.90
   3   9  -5   12.20    1.20
  -3  -9   5   12.30    1.30
   2   9  -5    1.20    0.60
  -2  -9   5    1.40    0.70
  -2  -9   5    2.40    1.10
   1   9  -5    0.90    0.60
   1   9  -5   -1.50    0.70
  -1  -9   5    0.10    0.80
  -1  -9   5   -0.10    0.60
   0   9  -5   73.89    4.00
   0   9  -5   73.39    4.10
   0  -9   5   70.99    4.20
  -1   9  -5    2.50    0.70
  -1   9  -5    2.30    0.90
  -2   9  -5    1.10    0.60
   2  -9   5    1.00    0.60
   5   8  -5  100.59    5.40
  -5  -8   5   99.69    5.00
   4   8  -5    1.70    0.60
  -4  -8   5    2.80    0.80
  -4  -8   5    3.20    0.90
  -4  -8   5    2.70    0.70
   3   8  -5   12.30    1.40
  -3  -8   5   13.00    1.50
  -3  -8   5    9.90    1.40
  -3  -8   5    9.40    1.70
   2   8  -5  107.49    5.90
  -2  -8   5  108.19    6.20
  -2  -8   5  112.19    5.90
   1   8  -5    0.00    0.70
   1   8  -5    1.60    0.80
  -1  -8   5    0.20    0.60
  -1  -8   5    0.10    0.90
   0   8  -5    0.40    0.70
   0   8  -5    0.50    0.70
   0  -8   5   -0.70    0.80
   0  -8   5   -0.50    0.80
  -1   8  -5  110.59    6.10
  -1   8  -5  122.49    6.30
  -1   8  -5  117.59    6.10
   1  -8   5  102.79    6.10
  -2   8  -5    0.20    0.90
  -2   8  -5    0.60    1.10
  -2   8  -5   -0.20    0.70
   2  -8   5   -0.30    0.70
   2  -8   5   -0.40    1.80
  -3   8  -5    3.00    1.20
  -3   8  -5    3.60    1.20
  -3   8  -5    3.60    1.30
   3  -8   5    3.00    1.10
   3  -8   5    3.30    0.90
  -4   8  -5   10.60    1.30
  -4   8  -5    7.60    1.10
  -4   8  -5   12.50    1.50
   4  -8   5   11.50    1.60
   6   7  -5    2.40    1.00
  -6  -7   5    1.70    0.70
  -6  -7   5    1.60    0.60
  -6  -7   5    3.00    0.70
   5   7  -5   20.40    2.50
   5   7  -5   20.30    1.40
   5   7  -5   15.90    2.20
  -5  -7   5   18.60    1.70
  -5  -7   5   16.90    1.80
  -5  -7   5   17.20    1.60
   4   7  -5  114.49    6.10
   4   7  -5  129.79    6.20
  -4  -7   5  107.59    6.10
  -4  -7   5  119.79    6.30
  -4  -7   5  126.29    6.40
   3   7  -5   45.00    3.10
  -3  -7   5   42.60    3.10
  -3  -7   5   48.50    3.30
   2   7  -5   46.70    3.60
   2   7  -5   35.80    2.90
  -2  -7   5   49.99    3.50
  -2  -7   5   48.40    3.20
  -2  -7   5   37.30    4.40
   1   7  -5   -0.10    0.90
   1   7  -5    0.60    0.80
  -1  -7   5    1.00    1.10
  -1  -7   5    0.90    0.90
   0   7  -5    2.50    1.00
   0   7  -5   -0.90    0.80
   0   7  -5    3.30    1.40
   0  -7   5    1.40    0.90
   0  -7   5   -0.70    1.00
  -1   7  -5  375.66   17.60
  -1   7  -5  369.66   17.60
  -1   7  -5  358.26   17.50
  -1   7  -5  378.46   17.40
   1  -7   5  400.86   17.80
  -2   7  -5    2.30    1.30
  -2   7  -5    4.20    1.00
  -2   7  -5    1.30    0.90
   2  -7   5    1.40    0.90
  -3   7  -5    4.70    1.00
  -3   7  -5    3.10    1.00
   3  -7   5    4.00    1.10
   3  -7   5    2.80    1.10
  -4   7  -5   84.19    4.80
  -4   7  -5   78.09    4.80
   4  -7   5   94.39    4.50
   4  -7   5   86.09    5.00
  -5   7  -5   54.99    3.60
  -5   7  -5   60.59    3.50
  -5   7  -5   57.29    3.40
   5  -7   5   60.69    3.60
   6   6  -5  131.09    6.60
   6   6  -5  138.39    7.40
  -6  -6   5  126.29    6.60
  -6  -6   5  128.79    6.70
  -6  -6   5  137.89    6.60
   5   6  -5   28.10    2.00
   5   6  -5   30.40    2.50
   5   6  -5   28.80    3.00
  -5  -6   5   31.00    2.40
  -5  -6   5   30.80    2.40
   4   6  -5  711.43   31.60
   4   6  -5  697.83   31.40
  -4  -6   5  682.23   31.50
  -4  -6   5  735.73   31.70
   3   6  -5  460.55   20.10
   3   6  -5  422.96   20.00
  -3  -6   5  447.16   25.30
  -3  -6   5  463.25   20.20
  -3  -6   5  395.96   19.90
   2   6  -5 1125.29   47.00
   2   6  -5 1095.29   47.30
  -2  -6   5  997.90   47.00
  -2  -6   5 1119.59   47.30
  -2  -6   5 1002.70   46.90
  -2  -6   5 1018.20   51.49
  -2  -6   5 1126.29   47.60
   1   6  -5   33.60    2.70
   1   6  -5   32.60    2.80
  -1  -6   5   25.70    2.90
  -1  -6   5   32.70    2.70
   0   6  -5  402.86   18.30
   0   6  -5  381.06   18.10
   0   6  -5  395.66   18.30
   0  -6   5  411.96   18.50
   0  -6   5  359.86   17.90
  -1   6  -5  230.08   11.50
  -1   6  -5  252.47   11.60
  -1   6  -5  234.38   17.20
  -1   6  -5  221.98   11.20
   1  -6   5  210.58   11.00
   1  -6   5  240.88   11.60
  -2   6  -5  626.84   32.20
  -2   6  -5  556.74   27.10
  -2   6  -5  604.34   27.20
   2  -6   5  619.74   27.20
  -3   6  -5   21.40    2.40
  -3   6  -5   23.50    2.40
   3  -6   5   21.70    2.10
   3  -6   5   18.40    2.50
  -4   6  -5  104.29    5.80
  -4   6  -5  107.19    5.80
   4  -6   5   98.69    6.00
   4  -6   5  108.89    5.90
   4  -6   5   94.59    5.30
  -5   6  -5   -0.90    0.60
   5  -6   5   -0.10    1.10
   5  -6   5    0.00    0.90
  -6   6  -5    6.30    1.20
  -6   6  -5    4.10    1.10
  -6   6  -5    6.10    1.00
   6  -6   5    5.70    1.20
   7   5  -5   95.99    4.80
   7   5  -5   93.19    5.30
  -7  -5   5   89.19    4.80
  -7  -5   5   91.79    4.80
  -7  -5   5   88.69    4.70
   6   5  -5   16.60    1.80
   6   5  -5   16.60    2.50
  -6  -5   5   15.90    2.00
  -6  -5   5   15.00    1.60
   5   5  -5   47.10    4.00
   5   5  -5   44.20    3.30
   5   5  -5   43.50    2.80
  -5  -5   5   47.50    3.30
  -5  -5   5   44.30    3.20
   4   5  -5   89.29    5.60
   4   5  -5   88.59    5.20
  -4  -5   5  105.59   10.30
  -4  -5   5   98.19    5.50
  -4  -5   5   98.59    5.50
   3   5  -5 1270.67   57.39
   3   5  -5 1351.56   57.09
  -3  -5   5 1226.18   58.69
  -3  -5   5 1362.16   57.29
  -3  -5   5 1309.17   60.69
   2   5  -5    3.40    1.00
  -2  -5   5    4.10    1.10
  -2  -5   5   -3.70    8.60
  -2  -5   5    2.60    0.90
  -2  -5   5    0.80    4.10
  -2  -5   5    5.60    1.70
   1   5  -5    2.10    0.90
   1   5  -5    0.50    0.90
   1   5  -5    2.90    1.40
  -1  -5   5    0.20    0.70
  -1  -5   5    1.40    1.20
  -1  -5   5   -0.30    0.80
  -1  -5   5    3.80    7.80
  -1  -5   5    0.80    0.70
  -1  -5   5   -6.50    4.00
   0   5  -5  356.06   17.70
   0   5  -5  364.26   17.60
   0   5  -5  404.56   21.90
   0   5  -5  388.16   17.90
   0   5  -5  367.26   17.70
   0  -5   5  401.46   17.50
   0  -5   5  399.36   18.00
   0  -5   5  371.96   17.60
   0  -5   5  397.96   25.30
  -1   5  -5  167.78    8.80
  -1   5  -5  182.58    8.90
  -1   5  -5  170.08    8.90
  -1   5  -5  186.18   12.90
   1  -5   5  170.68    8.90
   1  -5   5  165.98    8.50
  -2   5  -5  147.39   11.70
  -2   5  -5  155.48    8.50
  -2   5  -5  160.48    8.20
  -3   5  -5  348.87   19.80
  -3   5  -5  358.76   16.40
  -3   5  -5  357.36   16.30
   3  -5   5  317.47   16.30
   3  -5   5  358.16   16.10
   3  -5   5  321.47   16.10
  -4   5  -5  476.25   21.60
  -4   5  -5  478.35   25.20
  -4   5  -5  467.75   21.50
   4  -5   5  449.76   21.00
   4  -5   5  455.65   21.70
   4  -5   5  476.95   21.50
  -5   5  -5  177.68    8.90
  -5   5  -5  171.88    9.10
   5  -5   5  177.28    9.30
   5  -5   5  185.68    9.10
  -6   5  -5   97.29    5.30
  -6   5  -5   88.39    5.00
   6  -5   5   92.59    5.40
   6  -5   5   94.49    5.90
  -7   5  -5  149.19    7.60
  -7   5  -5  161.58    7.70
   7  -5   5  157.68    7.70
   7  -5   5  160.08    7.50
   7   4  -5  104.29    5.80
  -7  -4   5   89.59    5.00
  -7  -4   5   91.19    5.10
   6   4  -5   21.30    2.30
   6   4  -5   24.50    3.00
  -6  -4   5   24.50    2.10
  -6  -4   5   23.20    2.20
   5   4  -5   26.90    2.10
   5   4  -5   28.50    3.30
   5   4  -5   25.90    2.60
  -5  -4   5   28.20    2.50
  -5  -4   5   35.20    5.60
  -5  -4   5   29.50    2.40
   4   4  -5   60.59    3.80
   4   4  -5   61.89    4.30
  -4  -4   5   62.79    4.00
  -4  -4   5   66.29    4.10
  -4  -4   5   57.89    6.90
   3   4  -5   16.30    1.70
   3   4  -5   17.60    2.40
  -3  -4   5   17.20    1.80
  -3  -4   5   23.50   15.10
  -3  -4   5   15.50    4.00
  -3  -4   5   20.10    2.20
   2   4  -5  214.78   10.80
   2   4  -5  229.58   10.80
  -2  -4   5  244.68   10.80
  -2  -4   5  222.78   10.70
  -2  -4   5  206.08   13.20
  -2  -4   5  194.08   10.90
  -2  -4   5  220.38   16.40
   1   4  -5   -3.90    7.20
   1   4  -5    4.10    1.10
   1   4  -5    6.60    1.10
  -1  -4   5    5.70    1.40
  -1  -4   5    9.10    3.50
  -1  -4   5    6.90    5.20
  -1  -4   5    3.20    0.80
  -1  -4   5    4.50    1.10
   0   4  -5    8.50    1.30
   0   4  -5    6.20    3.30
   0   4  -5    4.80    1.50
   0   4  -5    6.80    1.30
   0   4  -5    9.40    6.10
   0   4  -5    6.20    1.10
   0  -4   5    6.30    1.30
   0  -4   5    5.00    1.00
   0  -4   5    5.80    1.20
   0  -4   5    4.00    1.00
   0  -4   5    8.50    5.50
   0  -4   5    8.30    3.70
  -1   4  -5    7.60    1.30
  -1   4  -5    2.60    2.60
  -1   4  -5    8.30    1.40
   1  -4   5    9.10    1.50
   1  -4   5   16.10    7.00
   1  -4   5    7.10    1.40
   1  -4   5    5.40    1.20
  -2   4  -5  285.27   15.90
  -2   4  -5  301.27   13.40
  -2   4  -5  275.17   13.30
   2  -4   5  251.57   13.10
  -3   4  -5    0.60    0.70
  -3   4  -5   -0.40    1.00
  -3   4  -5   -3.40    3.00
   3  -4   5   -2.90    1.60
   3  -4   5    1.70    1.40
   3  -4   5   -1.40    0.80
  -4   4  -5   23.10    2.70
  -4   4  -5   17.70    4.40
  -4   4  -5   18.80    2.40
   4  -4   5   21.40    2.80
   4  -4   5   21.70    2.00
   4  -4   5   20.60    3.00
  -5   4  -5   49.40    3.60
  -5   4  -5   50.69    6.70
  -5   4  -5   48.50    3.50
   5  -4   5   49.40    4.00
   5  -4   5   51.09    3.90
  -6   4  -5   80.59    4.90
   6  -4   5   91.99    5.30
   6  -4   5   81.29    5.20
  -7   4  -5    3.40    1.30
   7  -4   5    2.90    1.10
   8   3  -5   47.10    3.30
   8   3  -5   45.80    2.80
  -8  -3   5   48.20    2.70
  -7  -3   5    1.90    0.70
  -7  -3   5    2.00    0.80
   6   3  -5  355.86   18.70
   6   3  -5  392.66   18.50
  -6  -3   5  392.16   17.80
  -6  -3   5  390.76   17.70
   5   3  -5   89.99    5.00
   5   3  -5   98.69    6.50
   5   3  -5   97.69    5.90
  -5  -3   5   93.19    5.50
  -5  -3   5  103.79    5.50
  -5  -3   5   89.39    8.10
   4   3  -5   43.10    2.90
   4   3  -5   41.90    3.40
  -4  -3   5   52.89    6.30
  -4  -3   5   44.40    3.20
  -4  -3   5   59.89   10.70
  -4  -3   5   47.00    3.20
   3   3  -5   34.30    2.50
   3   3  -5   29.50    2.90
  -3  -3   5   30.50    4.30
  -3  -3   5   40.40    2.70
  -3  -3   5   35.70    7.60
  -3  -3   5   29.90    3.30
   2   3  -5  239.68   11.60
   2   3  -5  262.17   16.30
   2   3  -5  230.08   11.40
  -2  -3   5  253.37   11.40
  -2  -3   5  233.88   11.50
  -2  -3   5  229.78   13.50
   1   3  -5  485.35   23.20
   1   3  -5  442.26   19.90
  -1  -3   5  400.16   21.70
  -1  -3   5  434.46   23.10
  -1  -3   5  424.76   19.60
   0   3  -5  221.28   13.70
   0   3  -5  231.08   12.30
   0   3  -5  201.48   10.30
   0   3  -5  191.98   10.10
   0  -3   5  209.38   12.10
   0  -3   5  213.08   13.20
   0  -3   5  231.38   10.10
   0  -3   5  209.08   11.00
  -1   3  -5  187.18   11.40
  -1   3  -5  211.18    9.90
  -1   3  -5  196.48   13.80
   1  -3   5  218.18   16.80
   1  -3   5  209.48   13.20
  -2   3  -5   32.00    2.60
  -2   3  -5   29.30    6.90
  -2   3  -5   34.90    4.40
   2  -3   5   33.70    3.10
   2  -3   5   34.50    2.60
  -3   3  -5  158.38   10.10
  -3   3  -5  169.78    8.30
  -3   3  -5  170.18    8.20
   3  -3   5  147.19    8.40
   3  -3   5  151.78    7.90
  -4   3  -5    4.70    1.50
  -4   3  -5    7.00    1.40
  -4   3  -5    1.70    4.30
   4  -3   5    6.90    1.70
   4  -3   5    6.50    1.80
   4  -3   5    6.20    1.20
  -5   3  -5  163.28    8.50
  -5   3  -5  172.68   11.10
  -5   3  -5  167.38    8.50
   5  -3   5  164.88    8.90
   5  -3   5  160.38    8.80
  -6   3  -5   14.80    1.90
  -7   3  -5   58.29    3.70
   7  -3   5   62.69    4.10
   7  -3   5   61.69    4.10
   8  -3   5    6.80    1.20
   8  -3   5    5.10    1.10
   8   2  -5   59.99    4.00
   8   2  -5   63.09    3.60
  -8  -2   5   56.99    3.30
   7   2  -5   29.80    2.50
   7   2  -5   27.00    2.90
  -7  -2   5   26.30    2.20
  -7  -2   5   22.50    2.10
   6   2  -5  216.68   11.20
   6   2  -5  219.28   11.90
  -6  -2   5  222.88   10.80
  -6  -2   5  229.88   13.70
   5   2  -5   31.40    3.70
   5   2  -5   34.50    2.30
  -5  -2   5   33.90    2.60
  -5  -2   5   36.70    5.00
  -5  -2   5   34.90    2.90
   4   2  -5    7.40    1.10
   4   2  -5   10.30    1.70
  -4  -2   5   11.90    1.90
  -4  -2   5    7.60    2.20
  -4  -2   5    7.40    1.20
  -4  -2   5    8.10    5.20
   3   2  -5   55.69    3.90
   3   2  -5   55.19    3.50
  -3  -2   5   59.39    5.20
  -3  -2   5   60.29    3.50
  -3  -2   5   70.39    8.70
   2   2  -5 1131.69   52.09
   2   2  -5 1149.48   50.39
  -2  -2   5 1132.09   51.99
  -2  -2   5 1133.89   50.09
  -2  -2   5 1213.68   53.99
   1   2  -5   39.00    2.80
   1   2  -5   39.40    4.20
   1   2  -5   41.00    5.10
  -1  -2   5   30.90    4.40
  -1  -2   5   34.90    2.40
  -1  -2   5   38.70    3.80
   0   2  -5  689.93   31.50
   0   2  -5  640.54   32.30
   0   2  -5  697.83   30.00
   0   2  -5  685.33   30.10
   0  -2   5  671.63   29.90
   0  -2   5  706.43   33.00
   0  -2   5  659.33   32.00
  -1   2  -5   31.30    3.50
   1  -2   5   36.80    4.70
  -2   2  -5    1.60    1.50
  -2   2  -5    2.00    0.80
  -2   2  -5    1.50    3.60
  -3   2  -5  627.44   33.50
  -3   2  -5  633.74   30.10
  -3   2  -5  653.13   28.50
  -4   2  -5    7.80    1.40
  -4   2  -5    7.90    1.60
  -4   2  -5    6.30    2.50
   4  -2   5    8.70    1.80
   4  -2   5    8.70    1.20
   4  -2   5    8.60    1.70
  -5   2  -5    4.60    2.80
  -5   2  -5    6.40    1.20
   5  -2   5    5.70    1.00
  -6   2  -5   79.99    4.90
  -6   2  -5   83.39    7.80
   6  -2   5   87.29    5.50
   6  -2   5   87.59    5.40
  -7   2  -5    2.70    1.10
   7  -2   5    3.80    1.20
   7  -2   5    3.10    1.30
   8  -2   5   38.70    2.90
   8  -2   5   41.30    3.00
   8   1  -5    6.50    1.30
   8   1  -5    8.40    1.40
  -8  -1   5    7.70    1.10
   7   1  -5  199.18   10.70
   7   1  -5  193.08   10.20
  -7  -1   5  207.98   10.00
  -7  -1   5  214.38    9.90
   6   1  -5   58.59    4.80
   6   1  -5   65.19    4.30
  -6  -1   5   58.59    7.00
  -6  -1   5   60.59    3.70
   5   1  -5  310.17   16.10
   5   1  -5  346.57   15.20
   5   1  -5  324.57   16.70
  -5  -1   5  364.36   24.20
  -5  -1   5  358.86   15.70
   4   1  -5  247.28   11.20
   4   1  -5  242.28   12.60
   4   1  -5  223.38   11.80
   4   1  -5  235.48   11.70
  -4  -1   5  238.68   13.10
  -4  -1   5  254.17   11.40
  -4  -1   5  247.08   15.00
  -4  -1   5  226.98   16.80
   3   1  -5    0.40    0.80
  -3  -1   5    1.90    2.60
  -3  -1   5    5.40    3.50
  -3  -1   5    5.10    3.40
  -3  -1   5    2.40    0.70
  -2  -1   5  100.89    8.20
  -2  -1   5   98.69    7.30
  -2  -1   5   94.99    4.90
  -2  -1   5   91.29    6.20
   1   1  -5  908.01   39.20
   1   1  -5  908.41   39.20
  -1  -1   5  848.72   39.80
  -1  -1   5  849.41   40.40
  -1  -1   5  809.92   39.10
   0   1  -5 2452.15  107.09
   0   1  -5 2590.74  106.49
   0  -1   5 2480.25  106.49
   0  -1   5 2247.68  106.69
  -1   1  -5 1148.79   55.49
  -1   1  -5 1254.77   54.29
   1  -1   5 1223.88   54.29
   1  -1   5 1251.67   53.99
  -2   1  -5 2106.29   91.39
  -2   1  -5 1983.50   93.39
  -2   1  -5 2167.38   90.19
  -3   1  -5   67.09    3.80
  -3   1  -5   66.59    8.20
  -3   1  -5   57.09    4.80
  -4   1  -5  428.56   18.80
  -4   1  -5  435.36   20.30
   4  -1   5  399.16   19.10
   4  -1   5  390.26   19.00
  -5   1  -5  134.79    8.40
  -5   1  -5  126.09    6.70
   5  -1   5  124.69    7.10
   5  -1   5  126.09    7.20
  -6   1  -5   44.80    3.30
  -6   1  -5   59.59    6.30
   6  -1   5   46.30    3.90
   6  -1   5   48.90    3.80
  -7   1  -5    9.80    2.60
   7  -1   5    7.90    1.60
   7  -1   5    6.60    1.40
   8  -1   5    1.50    0.90
   8  -1   5    0.90    1.00
   8   0  -5   12.60    1.50
   8   0  -5    9.20    1.60
  -8   0   5   12.60    1.40
   7   0  -5    7.60    1.40
   7   0  -5    9.10    2.00
  -7   0   5   10.20    1.40
   6   0  -5  180.78   10.10
   6   0  -5  177.78    9.60
  -6   0   5  199.28   11.40
  -6   0   5  187.58   10.00
   5   0  -5   69.19    5.00
   5   0  -5   62.09    4.40
   5   0  -5   72.99    3.90
  -5   0   5   64.09    9.40
  -5   0   5   71.79    4.00
  -5   0   5   66.79    5.80
   4   0  -5  969.50   44.70
   4   0  -5  976.50   44.10
  -4   0   5 1013.50   46.30
  -4   0   5 1070.79   45.50
  -4   0   5  944.51   48.70
  -4   0   5 1014.80   43.60
   3   0  -5  315.87   15.30
  -3   0   5  320.67   16.30
  -3   0   5  341.77   17.20
  -3   0   5  343.57   15.10
  -3   0   5  320.57   18.90
  -2   0   5 1597.14   72.69
  -2   0   5 1736.03   73.39
  -2   0   5 1628.94   74.69
   1   0  -5  890.41   39.70
   1   0  -5  926.91   40.10
  -1   0   5  840.12   41.20
  -1   0   5  930.91   40.70
  -1   0   5  881.31   40.20
   0   0  -5   20.40    3.20
   0   0  -5   24.00    2.90
   0   0   5   17.60    2.70
   0   0   5   18.80    2.90
   0   0   5   22.70    3.20
  -1   0  -5  358.46   18.00
  -1   0  -5  373.06   19.30
   1   0   5  392.66   18.10
   1   0   5  390.06   17.60
  -2   0  -5 1592.54   68.69
  -2   0  -5 1622.64   70.89
   2   0   5 1471.15   69.89
  -3   0  -5   67.59    7.20
  -3   0  -5   67.49    4.70
  -3   0  -5   64.29    3.80
  -4   0  -5    1.70    1.50
  -4   0  -5    4.30    4.90
  -4   0  -5    4.40    1.00
   4   0   5    5.90    1.60
  -5   0  -5   11.40    1.60
  -5   0  -5   14.10    2.80
   5   0   5   10.60    1.90
   5   0   5   11.30    2.00
  -6   0  -5  256.57   12.50
  -6   0  -5  263.37   13.90
   6   0   5  263.67   13.00
   6   0   5  271.07   12.90
  -7   0  -5  174.08    8.90
   7   0   5  176.48    9.20
   7   0   5  180.68    9.10
   8   0   5   56.69    3.80
   8   0   5   59.49    3.80
   9   0   5    2.60    0.80
   9   0   5    3.60    0.80
   8  -1  -5   27.90    2.10
   8  -1  -5   24.00    2.60
  -8   1   5   24.00    2.00
  -7   1   5    3.00    0.90
   6  -1  -5  131.29    7.20
   6  -1  -5  130.99    7.70
  -6   1   5  130.89    6.90
  -6   1   5  142.29    9.00
  -6   1   5  123.29    6.60
   5  -1  -5    3.60    1.60
   5  -1  -5    3.80    1.10
  -5   1   5    2.80    0.80
  -5   1   5   -4.60    5.90
  -5   1   5    4.50    2.00
  -5   1   5    3.70    1.20
   4  -1  -5    1.40    0.80
  -4   1   5    1.70    0.60
  -4   1   5    2.40    1.30
  -4   1   5    5.70    3.90
   3  -1  -5  150.48    7.90
  -3   1   5  167.68    8.90
  -3   1   5  161.68   11.30
  -3   1   5  155.68    9.70
  -3   1   5  153.98    7.50
  -2   1   5   10.00    2.50
  -2   1   5   16.20    2.40
   1  -1  -5    6.00    1.60
  -1   1   5    7.00    1.80
  -1   1   5    6.60    1.70
   0  -1  -5   69.29    5.30
   0  -1  -5   73.69    4.70
   0   1   5   74.69    4.80
   0   1   5   73.09    5.10
  -1  -1  -5   62.29    5.30
  -1  -1  -5   52.59    4.00
   1   1   5   67.99    5.00
   1   1   5   64.09    4.10
   1   1   5   61.39    5.40
  -2  -1  -5  603.74   27.10
  -2  -1  -5  565.54   29.00
   2   1   5  608.14   27.20
  -3  -1  -5  154.28   11.10
  -3  -1  -5  156.28    8.40
  -4  -1  -5  104.09   10.40
  -4  -1  -5  114.79    8.40
  -4  -1  -5   95.29    5.20
  -5  -1  -5   10.70    1.50
  -5  -1  -5    6.80    1.90
   5   1   5   10.10    1.80
   5   1   5   10.00    1.70
  -6  -1  -5  175.58    9.40
  -6  -1  -5  146.79    7.90
   7   1   5   93.69    5.40
   7   1   5   91.49    5.50
   8   1   5    2.10    1.10
   8   1   5    0.90    1.00
   9   1   5   45.20    2.70
   9   1   5   41.30    2.60
   8  -2  -5    0.70    0.60
   8  -2  -5    0.50    0.90
  -8   2   5    2.30    0.90
   7  -2  -5  162.08   10.20
  -7   2   5  184.88    8.60
   6  -2  -5    0.30    0.70
   6  -2  -5    0.30    1.20
  -6   2   5   -2.50    2.60
  -6   2   5   -0.40    0.60
   5  -2  -5    4.20    1.20
   5  -2  -5    6.00    1.70
  -5   2   5    3.90    1.90
  -5   2   5   -2.20    6.70
   4  -2  -5  192.78   10.10
  -4   2   5  183.98    9.30
  -4   2   5  199.28   12.50
  -4   2   5  208.08   10.90
  -4   2   5  215.38    9.40
   3  -2  -5  841.82   38.50
  -3   2   5  864.81   40.20
  -3   2   5  909.21   39.50
  -2   2   5   57.69    5.00
  -2   2   5   66.39    4.50
   1  -2  -5  785.42   33.60
   1  -2  -5  663.83   33.20
   1  -2  -5  802.52   33.70
  -1   2   5  739.13   34.10
   0  -2  -5  249.88   11.50
   0   2   5  218.48   11.40
   0   2   5  217.98   11.70
  -1  -2  -5   27.30    2.60
  -2  -2  -5   88.59    5.40
  -3  -2  -5  224.18   14.60
  -3  -2  -5  243.28   11.90
  -4  -2  -5   73.19    8.80
  -4  -2  -5   73.09    4.90
   4   2   5   72.89    4.40
  -5  -2  -5  359.96   16.60
  -5  -2  -5  325.37   15.50
   5   2   5  323.27   15.90
   5   2   5  348.67   15.90
  -6  -2  -5    1.10    1.30
  -6  -2  -5    0.30    2.20
   6   2   5    0.90    1.20
   6   2   5    0.40    1.10
   7   2   5    6.50    1.40
   7   2   5    7.10    1.50
   8   2   5  111.09    5.90
   8   2   5  107.79    5.80
   9   2   5   -0.80    0.60
   9   2   5   -0.20    0.70
   8  -3  -5  239.08   11.50
   8  -3  -5  238.38   11.20
  -8   3   5  246.58   11.20
   7  -3  -5   30.20    2.50
   7  -3  -5   29.30    2.80
   6  -3  -5  149.99    7.50
   6  -3  -5  133.69    7.80
  -6   3   5  146.39    9.30
   5  -3  -5  126.99    7.00
   5  -3  -5  130.89    7.50
  -5   3   5  145.69    8.50
  -5   3   5  134.79    6.70
   4  -3  -5  630.04   27.50
  -4   3   5  588.84   28.50
  -4   3   5  600.74   26.80
   3  -3  -5   20.60    2.10
  -3   3   5   22.50    2.70
  -3   3   5   26.90    4.30
  -3   3   5   22.90    1.70
  -2   3   5    1.20    2.00
  -2   3   5    0.60    1.00
   1  -3  -5 2937.31  119.89
   1  -3  -5 2805.12  119.59
  -1   3   5 2773.22  120.19
  -1   3   5 2532.35  119.69
   0  -3  -5   96.99   10.20
   0  -3  -5  108.39    6.20
   0   3   5   95.19    6.20
   0   3   5  122.49    6.70
  -1  -3  -5 1722.53   80.49
   1   3   5 1867.11   80.99
   1   3   5 1959.10   80.79
  -2  -3  -5    9.20    3.10
  -2  -3  -5    4.80    1.20
   2   3   5    1.50    2.40
   2   3   5    6.90    2.40
   2   3   5    8.10    2.70
  -3  -3  -5 2905.31  122.89
   3   3   5 2764.12  122.09
  -4  -3  -5   35.40    2.50
  -4  -3  -5   35.40    3.30
  -5  -3  -5 1221.78   51.79
  -5  -3  -5 1253.27   52.99
   5   3   5 1158.28   52.09
   5   3   5 1115.69   51.79
  -6  -3  -5   12.90    1.60
  -6  -3  -5   14.20    2.80
   6   3   5   11.90    1.90
   6   3   5   12.40    1.80
  -7  -3  -5   22.40    2.60
   7   3   5   29.30    2.60
   7   3   5   26.20    2.50
   8   3   5  141.09    7.30
   8   3   5  155.18    7.40
   9   3   5    7.80    1.10
   9   3   5    8.60    1.00
   8  -4  -5  222.08   11.10
  -8   4   5  223.38   10.30
   7  -4  -5   74.39    4.40
   7  -4  -5   77.79    4.80
  -7   4   5   81.29    4.40
   6  -4  -5  119.29    6.40
   6  -4  -5  112.99    6.70
   6  -4  -5  121.69    7.20
  -6   4   5  119.59    6.20
  -6   4   5  126.19    8.80
   5  -4  -5  338.27   16.10
   5  -4  -5  328.47   16.40
   5  -4  -5  316.57   15.60
  -5   4   5  349.77   17.60
  -5   4   5  361.16   15.60
   4  -4  -5  407.86   18.20
   4  -4  -5  387.66   18.50
  -4   4   5  413.46   19.80
  -4   4   5  408.06   18.10
  -4   4   5  373.16   22.00
   3  -4  -5  129.39    7.20
  -3   4   5  141.89    7.30
  -3   4   5  145.29   10.20
  -3   4   5  135.79    8.10
   2  -4  -5   30.60    2.40
   2  -4  -5   24.30    3.80
  -2   4   5   29.90    3.00
  -2   4   5   31.80    4.30
   1  -4  -5   50.99    5.40
  -1   4   5   50.19    4.60
  -1   4   5   43.50    3.80
   0  -4  -5  226.08   11.10
   0   4   5  218.08   11.10
   0   4   5  200.68   11.10
  -1  -4  -5  472.55   22.20
   1   4   5  469.65   22.00
   1   4   5  466.45   22.00
  -2  -4  -5  222.48   12.30
  -2  -4  -5  237.88   11.70
   2   4   5  206.58   11.70
   2   4   5  238.28   11.90
  -3  -4  -5  985.00   44.70
  -3  -4  -5 1027.10   44.80
   3   4   5  977.70   44.10
  -4  -4  -5  900.71   39.20
  -4  -4  -5  887.31   40.50
  -5  -4  -5    1.30    1.80
  -5  -4  -5    2.00    1.00
   5   4   5    1.60    1.00
   5   4   5    1.40    1.00
  -6  -4  -5   15.80    2.10
  -6  -4  -5   12.00    3.10
  -7  -4  -5   71.19    4.30
  -7  -4  -5   74.49    6.80
   7   4   5   72.69    4.40
   7   4   5   70.29    4.30
  -8  -4  -5   43.10    3.30
   8   4   5   47.20    3.10
   8   4   5   51.79    3.20
   9   4   5  105.59    5.10
   8  -5  -5   25.20    2.00
   8  -5  -5   26.30    2.30
  -8   5   5   20.40    2.00
   7  -5  -5   77.59    4.30
   7  -5  -5   71.29    4.50
  -7   5   5   72.79    5.00
   6  -5  -5  312.47   14.40
   6  -5  -5  309.67   14.80
   6  -5  -5  300.87   15.20
  -6   5   5  315.07   14.40
  -6   5   5  308.97   16.90
   5  -5  -5   -1.90    1.80
  -5   5   5    1.70    2.00
   4  -5  -5    3.80    1.30
   4  -5  -5    4.30    1.00
   4  -5  -5    5.10    1.10
  -4   5   5    6.10    1.90
  -4   5   5    4.60    1.10
  -3   5   5  182.18    8.70
  -3   5   5  179.28   10.50
   2  -5  -5  980.10   42.80
  -2   5   5 1033.80   42.50
  -2   5   5  978.60   44.00
  -2   5   5  868.11   44.60
   1  -5  -5  647.64   29.10
  -1   5   5  616.44   29.20
  -1   5   5  644.24   27.60
  -1   5   5  591.24   30.60
   0  -5  -5  946.61   42.00
   0   5   5  918.41   42.20
  -1  -5  -5 3766.92  164.18
   1   5   5 3610.54  163.78
   1   5   5 4002.50  164.28
  -2  -5  -5  998.40   42.10
  -2  -5  -5  935.71   43.40
  -2  -5  -5  967.90   43.80
   2   5   5  953.80   43.40
   2   5   5 1008.70   43.10
   2   5   5  913.61   42.10
  -3  -5  -5  818.52   33.90
  -3  -5  -5  713.43   35.10
  -4  -5  -5   18.20    1.90
  -4  -5  -5   21.50    2.90
   4   5   5   17.40    2.20
  -5  -5  -5  710.13   30.40
  -5  -5  -5  720.13   32.20
   5   5   5  648.24   30.00
   5   5   5  680.23   30.80
   5   5   5  651.43   30.10
  -6  -5  -5    9.80    1.40
  -6  -5  -5    7.60    3.10
   6   5   5    8.20    1.40
   6   5   5    6.10    1.30
  -7  -5  -5  110.89    5.80
   7   5   5  103.09    5.50
   7   5   5   96.99    5.50
  -8  -5  -5   33.90    2.80
   8   5   5   40.80    2.70
   8   5   5   40.00    2.70
   9   5   5   12.50    1.40
   8  -6  -5   21.30    2.00
   8  -6  -5   18.00    1.70
   7  -6  -5   53.39    3.30
   7  -6  -5   53.29    4.00
   7  -6  -5   54.79    3.60
  -7   6   5   45.90    3.10
   6  -6  -5    2.40    1.20
   6  -6  -5    3.40    1.10
  -6   6   5    5.40    1.00
   5  -6  -5  442.46   19.30
   5  -6  -5  428.16   19.50
  -5   6   5  387.36   21.60
   4  -6  -5 1210.38   53.29
   4  -6  -5 1137.09   53.09
   4  -6  -5 1258.07   53.49
  -4   6   5 1304.97   56.09
  -4   6   5 1281.57   53.39
  -4   6   5 1153.68   53.39
   3  -6  -5  777.62   35.40
   3  -6  -5  792.92   35.30
   3  -6  -5  805.42   35.30
  -3   6   5  809.02   37.60
  -3   6   5  831.72   35.40
  -2   6   5   46.30    4.70
  -2   6   5   49.60    3.00
  -2   6   5   47.90    6.20
   1  -6  -5 1408.76   61.49
  -1   6   5 1377.36   62.19
  -1   6   5 1277.47   61.39
  -1   6   5 1432.96   59.59
   0  -6  -5 1947.11   84.09
   0   6   5 1899.61   84.19
   0   6   5 1875.81   84.09
  -1  -6  -5  215.78    9.90
  -1  -6  -5  192.28   11.30
   1   6   5  204.28   11.30
   1   6   5  214.68   11.60
  -2  -6  -5   22.10    1.90
  -3  -6  -5  158.58    7.80
  -3  -6  -5  145.59    9.20
  -3  -6  -5  159.28   11.70
  -4  -6  -5  180.98   10.60
  -4  -6  -5  188.28   15.00
   4   6   5  175.18    9.00
   4   6   5  167.38    8.40
   4   6   5  177.98    8.60
  -5  -6  -5   52.59    3.40
  -5  -6  -5   52.09    5.90
  -5  -6  -5   39.20    3.30
   5   6   5   47.10    2.80
   5   6   5   42.30    3.00
   5   6   5   44.00    3.20
  -6  -6  -5   -0.50    0.90
  -6  -6  -5   -1.00    3.30
   6   6   5    2.00    1.40
   6   6   5   -0.20    0.90
   6   6   5    0.00    1.10
  -7  -6  -5  122.49    6.40
   7   6   5  113.59    6.70
   7   6   5  121.29    6.20
   7   6   5  126.99    6.40
  -8  -6  -5   21.40    2.60
   8   6   5   20.30    2.00
   8   6   5   22.30    2.00
   9   6   5    4.10    1.00
   7  -7  -5   31.90    2.60
   7  -7  -5   30.70    3.10
   7  -7  -5   28.00    2.90
  -7   7   5   23.60    2.40
   6  -7  -5   54.79    3.50
   6  -7  -5   48.70    4.20
   6  -7  -5   52.49    3.70
  -6   7   5   53.49    3.80
   5  -7  -5   42.40    3.40
   5  -7  -5   42.30    3.20
  -5   7   5   42.90    3.00
  -5   7   5   30.30    5.30
   4  -7  -5   20.80    2.00
   4  -7  -5   28.20    2.80
  -4   7   5   21.80    4.00
  -4   7   5   26.20    2.20
  -4   7   5   25.50    2.30
   3  -7  -5  628.04   28.60
   3  -7  -5  633.54   28.50
   3  -7  -5  652.23   28.60
  -3   7   5  605.74   28.70
  -3   7   5  658.93   28.70
  -3   7   5  679.13   31.50
   2  -7  -5   29.10    2.60
   2  -7  -5   30.90    2.50
   2  -7  -5   26.70    2.90
  -2   7   5   32.00    2.60
  -2   7   5   31.60    2.50
  -2   7   5   34.40    4.60
  -2   7   5   30.40    7.40
  -1   7   5  805.82   37.70
  -1   7   5  809.82   35.20
  -1   7   5  784.22   38.40
   0  -7  -5  852.01   36.60
   0  -7  -5  845.52   38.90
   0   7   5  823.22   36.60
   0   7   5  782.12   38.90
   0   7   5  862.21   39.00
  -1  -7  -5  291.47   16.40
  -1  -7  -5  316.47   14.50
   1   7   5  320.57   16.50
   1   7   5  331.37   16.90
   1   7   5  306.47   14.20
  -2  -7  -5  667.13   32.60
  -2  -7  -5  578.74   30.20
  -2  -7  -5  644.54   28.10
  -3  -7  -5  159.68   10.40
  -3  -7  -5  182.08    8.60
  -3  -7  -5  169.38    8.50
  -3  -7  -5  184.58   14.60
   3   7   5  166.58    8.40
   3   7   5  162.48    8.50
   3   7   5  175.88    8.50
  -4  -7  -5   35.60    4.90
  -4  -7  -5   50.69   10.70
  -4  -7  -5   44.30    3.10
  -4  -7  -5   36.50    3.00
   4   7   5   36.20    2.70
   4   7   5   43.10    2.90
   4   7   5   37.40    3.00
  -5  -7  -5   31.40    2.80
  -5  -7  -5   30.80    4.70
  -5  -7  -5   33.80    2.80
   5   7   5   33.80    2.80
   5   7   5   29.50    2.70
  -6  -7  -5    7.30    1.40
  -6  -7  -5   14.60    4.50
  -6  -7  -5    7.30    1.60
   6   7   5    7.30    1.40
   6   7   5    6.40    1.50
   6   7   5    5.90    1.80
  -7  -7  -5   75.19    4.60
   7   7   5   78.49    4.40
   7   7   5   84.49    4.50
   7   7   5   81.09    5.00
  -8  -7  -5   13.40    1.60
   8   7   5   16.60    1.60
   7  -8  -5    1.60    0.90
   7  -8  -5    1.20    1.00
  -7   8   5    0.20    0.70
   6  -8  -5    2.80    1.30
   6  -8  -5   -1.10    1.00
   6  -8  -5    1.20    1.00
  -6   8   5   -0.60    0.70
  -5   8   5    7.60    1.50
  -5   8   5   11.80    1.60
   4  -8  -5  300.67   14.10
   4  -8  -5  312.87   14.40
   4  -8  -5  296.37   14.20
  -4   8   5  303.07   14.30
  -4   8   5  303.27   17.90
   3  -8  -5  347.87   16.40
   3  -8  -5  362.86   16.40
  -3   8   5  344.67   16.40
  -3   8   5  344.67   19.50
  -3   8   5  361.56   16.40
   2  -8  -5  429.66   20.10
   2  -8  -5  439.16   20.20
   2  -8  -5  444.06   20.30
  -2   8   5  463.85   20.20
  -2   8   5  428.86   20.20
  -2   8   5  449.56   23.30
   1  -8  -5    4.20    1.20
   1  -8  -5    2.70    1.10
  -1   8   5    2.00    0.90
  -1   8   5    0.40    2.90
  -1   8   5    2.50    0.80
   0  -8  -5 2631.94  111.09
   0  -8  -5 2523.95  110.79
   0  -8  -5 2656.13  110.69
   0  -8  -5 2617.84  113.69
   0   8   5 2540.75  110.69
   0   8   5 2350.86  110.89
   0   8   5 2498.15  113.69
   0   8   5 2733.03  113.79
  -1  -8  -5  115.79    6.40
  -1  -8  -5  118.29    9.10
   1   8   5  112.59   12.80
   1   8   5  105.09   10.30
   1   8   5  116.99    6.10
   1   8   5  116.69    6.10
   1   8   5  109.19    5.90
  -2  -8  -5  141.09   10.30
  -2  -8  -5  152.48    7.80
  -2  -8  -5  153.48    7.80
   2   8   5  160.98    7.70
   2   8   5  147.99    7.70
   2   8   5  147.69    7.40
  -3  -8  -5  120.89    6.60
  -3  -8  -5  130.69    6.80
  -3  -8  -5  118.49    9.20
  -3  -8  -5  117.99   13.50
   3   8   5  123.49    6.50
   3   8   5  124.39    6.30
  -4  -8  -5  559.04   24.50
  -4  -8  -5  531.95   24.50
  -4  -8  -5  519.05   27.40
   4   8   5  538.55   24.10
  -5  -8  -5  377.46   17.70
  -5  -8  -5  359.26   20.70
  -5  -8  -5  385.96   17.80
   5   8   5  360.36   17.10
   5   8   5  403.66   17.20
  -6  -8  -5    5.50    1.20
  -6  -8  -5    2.50    1.40
   6   8   5    4.80    1.70
  -7  -8  -5  205.68   10.60
   7   8   5  223.88   10.20
   7   8   5  234.08   11.00
  -8  -8  -5  164.38    8.00
   8   8   5  181.18    7.90
   8   8   5  157.28    7.70
   6  -9  -5   22.60    2.70
   6  -9  -5   24.50    2.30
  -6   9   5   27.70    2.10
  -6   9   5   23.80    2.20
   5  -9  -5   80.69    5.50
   5  -9  -5   72.19    4.50
  -5   9   5   77.19    4.50
  -5   9   5   77.59    4.30
   4  -9  -5  175.18    9.00
   4  -9  -5  181.18    8.90
   4  -9  -5  172.58    8.60
  -4   9   5  162.18    9.80
  -4   9   5  186.08    9.00
   3  -9  -5  303.77   14.40
   3  -9  -5  308.27   14.40
  -3   9   5  322.47   14.60
  -3   9   5  263.37   18.00
  -3   9   5  313.87   14.60
   2  -9  -5  323.17   14.80
   2  -9  -5  325.47   15.10
  -2   9   5  286.57   18.30
  -2   9   5  296.67   14.60
  -2   9   5  307.87   14.60
   1  -9  -5  129.29    6.90
   1  -9  -5  120.79    6.90
   1  -9  -5  122.69    6.50
  -1   9   5  128.49    6.70
  -1   9   5  127.89    7.00
  -1   9   5  119.99    6.70
  -1   9   5  130.39   11.10
   0  -9  -5  209.28   10.60
   0  -9  -5  206.78   10.30
   0   9   5  207.38   10.30
   0   9   5  208.88   10.40
   0   9   5  204.58   10.10
   0   9   5  234.08   14.90
  -1  -9  -5  686.73   30.40
  -1  -9  -5  696.33   30.70
  -1  -9  -5  665.13   30.20
  -1  -9  -5  663.73   34.10
   1   9   5  688.03   30.50
   1   9   5  669.83   30.30
  -2  -9  -5  403.66   18.70
  -2  -9  -5  397.76   18.90
  -2  -9  -5  396.36   18.60
  -2  -9  -5  397.66   22.20
   2   9   5  401.06   18.60
   2   9   5  413.76   18.40
  -3  -9  -5  101.69    5.90
  -3  -9  -5  109.09    6.10
  -3  -9  -5   79.69    9.60
   3   9   5  113.79    5.90
  -4  -9  -5   22.60    2.30
  -4  -9  -5   11.90    5.20
  -4  -9  -5   21.90    2.40
   4   9   5   20.10    2.10
  -5  -9  -5   22.20    2.30
  -5  -9  -5   21.20    2.30
   5   9   5   19.60    1.90
  -6  -9  -5  149.99    7.50
  -6  -9  -5  148.09    7.70
   6   9   5  140.89    8.10
   6   9   5  153.48    7.30
  -7  -9  -5  112.19    6.30
   7   9   5  130.59    6.60
   6 -10  -5  118.89    6.20
   6 -10  -5  127.49    6.50
  -6  10   5  126.59    6.10
   5 -10  -5    3.50    1.40
   5 -10  -5    2.40    1.20
  -5  10   5    4.80    1.00
  -5  10   5    3.80    1.00
   4 -10  -5  104.19    5.80
   4 -10  -5   94.69    5.20
  -4  10   5  101.09    5.60
  -4  10   5  103.49    5.50
   3 -10  -5   17.20    3.70
   3 -10  -5   11.30    2.10
  -3  10   5    8.70    2.10
  -3  10   5   12.30    1.80
   2 -10  -5  415.96   18.80
  -2  10   5  400.06   24.00
  -2  10   5  413.86   18.80
  -2  10   5  384.76   18.60
   1 -10  -5  391.56   17.70
   1 -10  -5  396.36   18.20
  -1  10   5  362.66   17.80
  -1  10   5  401.86   18.10
  -1  10   5  380.96   18.10
  -1  10   5  394.16   23.90
   0 -10  -5   98.99    5.80
   0 -10  -5  111.59    6.30
   0  10   5  107.29    5.80
   0  10   5  112.79    6.00
   0  10   5  107.09    6.10
  -1 -10  -5   36.40    3.30
  -1 -10  -5   41.00    3.10
   1  10   5   39.90    3.10
   1  10   5   36.50    2.90
  -2 -10  -5  387.16   18.40
  -2 -10  -5  369.66   23.90
  -2 -10  -5  367.96   17.90
  -2 -10  -5  421.96   18.30
   2  10   5  396.56   18.10
   2  10   5  379.96   17.80
  -3 -10  -5   50.29   10.00
  -3 -10  -5   59.09    4.00
  -3 -10  -5   52.99    3.80
   3  10   5   59.99    3.80
  -4 -10  -5   52.19    3.70
  -4 -10  -5   52.49    3.80
   4  10   5   57.49    3.60
  -5 -10  -5  330.47   15.80
  -5 -10  -5  337.17   15.30
   5  10   5  312.17   14.80
  -6 -10  -5   38.10    2.60
  -6 -10  -5   37.80    2.80
   6  10   5   40.10    3.10
  -7 -10  -5  197.68    9.40
  -7 -10  -5  195.98    9.60
   7  10   5  222.38    9.80
   5 -11  -5   17.90    2.10
  -5  11   5   17.80    1.50
  -5  11   5   13.90    1.40
   4 -11  -5    8.00    1.00
   4 -11  -5    6.20    1.70
  -4  11   5    6.20    1.10
  -4  11   5    6.60    1.10
   3 -11  -5    1.20    0.80
  -3  11   5    1.10    0.80
  -3  11   5    0.90    0.80
   2 -11  -5    8.50    1.50
  -2  11   5    7.80    1.30
  -2  11   5    8.60    1.40
   1 -11  -5    9.00    2.20
  -1  11   5    8.60    1.80
  -1  11   5    7.80    1.50
  -1  11   5    9.50    1.40
   0 -11  -5  110.69    6.20
   0 -11  -5  114.89    6.60
   0  11   5  116.99    6.50
   0  11   5  123.29    6.40
  -1 -11  -5   56.59    4.10
  -1 -11  -5   56.49    3.80
   1  11   5   58.79    3.90
   1  11   5   57.09    3.70
  -2 -11  -5   66.99    4.60
  -2 -11  -5   65.69    4.30
   2  11   5   78.19    4.40
   2  11   5   67.29    4.40
  -3 -11  -5  351.56   16.60
  -3 -11  -5  358.56   16.70
  -3 -11  -5  360.96   17.00
   3  11   5  361.56   16.60
  -4 -11  -5    1.00    0.80
  -4 -11  -5    0.80    1.00
   4  11   5    1.90    0.80
  -5 -11  -5   39.30    2.80
  -5 -11  -5   40.90    2.80
   5  11   5   38.80    2.70
  -6 -11  -5   99.39    5.00
  -6 -11  -5   93.29    5.10
   6  11   5  101.89    5.40
   4 -12  -5   78.69    4.30
  -4  12   5   63.29    3.70
  -4  12   5   68.49    3.80
   3 -12  -5   30.40    2.80
   3 -12  -5   28.90    2.10
  -3  12   5   31.50    2.20
  -3  12   5   30.00    2.20
   2 -12  -5  184.78    8.90
  -2  12   5  165.08    9.10
  -2  12   5  192.08    8.90
   1 -12  -5   69.49    4.50
  -1  12   5   78.69    4.50
  -1  12   5   78.89    4.90
   0 -12  -5  197.78    9.30
   0 -12  -5  193.08    9.80
   0  12   5  203.78    9.70
   0  12   5  188.18    9.50
  -1 -12  -5   16.20    1.70
  -1 -12  -5   12.20    1.70
   1  12   5   16.00    1.80
   1  12   5   15.20    1.90
  -2 -12  -5  237.58   11.40
  -2 -12  -5  234.38   11.60
   2  12   5  238.98   11.40
  -3 -12  -5   36.10    2.70
  -3 -12  -5   34.50    3.20
   3  12   5   36.10    2.60
  -4 -12  -5    6.80    1.70
  -4 -12  -5    5.70    1.10
   4  12   5    6.10    1.20
  -5 -12  -5    2.00    0.80
  -5 -12  -5    2.30    0.80
   5  12   5    0.40    0.80
   5  12   5    2.20    0.80
   2 -13  -5   46.80    2.80
  -2  13   5   48.40    2.80
   1 -13  -5  110.59    5.60
  -1  13   5  102.19    5.50
  -1  13   5  114.89    5.60
   0 -13  -5   14.50    1.70
   0  13   5   16.80    1.70
   0  13   5   17.00    1.50
  -1 -13  -5  114.49    6.10
  -1 -13  -5  121.59    5.80
   1  13   5  117.49    6.10
   1  13   5  115.29    5.70
  -2 -13  -5    3.20    0.80
  -2 -13  -5    3.80    1.10
   2  13   5    2.30    0.80
  -3 -13  -5    8.30    1.10
  -3 -13  -5    6.30    2.30
   3  13   5    9.40    1.20
   0   9  -6   17.90    1.30
   0   9  -6   16.90    1.40
   0  -9   6   18.50    1.50
   3   8  -6   -0.40    0.40
  -3  -8   6   -0.10    0.60
  -3  -8   6   -2.60    1.10
   2   8  -6   64.99    3.60
  -2  -8   6   57.79    3.40
  -2  -8   6   53.59    3.50
   1   8  -6   93.49    4.70
   1   8  -6   94.09    5.00
  -1  -8   6   89.69    5.10
  -1  -8   6   93.39    4.80
   0   8  -6   90.09    4.90
   0   8  -6   94.19    4.80
   0  -8   6   82.79    4.40
  -1   8  -6   71.69    4.20
  -1   8  -6   63.79    4.00
  -2   8  -6   33.40    2.60
  -2   8  -6   37.50    2.50
   2  -8   6   36.60    2.40
  -3   8  -6    5.50    1.10
  -3   8  -6    7.20    1.00
   3  -8   6    8.30    1.00
   5   7  -6    7.80    1.40
  -5  -7   6    6.70    1.10
  -5  -7   6    7.80    1.00
  -5  -7   6    6.20    0.90
   4   7  -6   71.89    4.10
   4   7  -6   76.19    4.80
  -4  -7   6   80.19    4.40
  -4  -7   6   75.39    4.10
  -4  -7   6   86.69    4.60
   3   7  -6   11.80    1.40
  -3  -7   6    7.80    1.30
  -3  -7   6    8.00    1.80
  -3  -7   6    8.90    1.20
   2   7  -6  158.18    8.20
  -2  -7   6  157.08    8.10
  -2  -7   6  171.58    8.10
   1   7  -6   67.69    4.20
   1   7  -6   67.79    4.00
  -1  -7   6   70.49    4.40
  -1  -7   6   63.59    4.00
   0   7  -6   19.90    1.90
   0   7  -6   16.70    2.00
   0  -7   6   15.60    1.80
   0  -7   6   17.20    2.20
  -1   7  -6   51.89    3.60
  -2   7  -6   16.20    2.00
  -2   7  -6   12.80    1.70
  -2   7  -6   16.40    1.90
  -3   7  -6   65.49    3.90
  -3   7  -6   66.69    4.10
  -3   7  -6   68.69    4.10
   3  -7   6   65.59    3.80
   3  -7   6   69.59    4.10
  -4   7  -6   47.80    3.20
  -4   7  -6   50.09    3.10
  -4   7  -6   48.80    3.00
   4  -7   6   51.39    3.20
   4  -7   6   51.59    2.60
   6   6  -6   26.80    2.30
  -6  -6   6   26.80    1.80
  -6  -6   6   22.20    1.70
  -6  -6   6   23.50    1.80
   5   6  -6    1.80    0.50
  -5  -6   6    1.10    0.70
  -5  -6   6    1.50    0.80
  -5  -6   6    1.80    0.70
   4   6  -6  590.84   25.90
  -4  -6   6  566.54   26.10
  -4  -6   6  565.64   26.00
  -4  -6   6  604.04   26.20
   3   6  -6   79.49    4.60
  -3  -6   6   78.79    4.70
  -3  -6   6   78.19    4.60
  -3  -6   6   73.59    4.40
   2   6  -6  671.33   29.60
   2   6  -6  674.33   29.80
  -2  -6   6  665.53   29.40
  -2  -6   6  634.04   29.60
  -2  -6   6  652.03   29.70
  -2  -6   6  677.93   30.00
   1   6  -6   56.79    4.00
   1   6  -6   69.79    4.30
  -1  -6   6   65.39    4.40
  -1  -6   6   67.09    4.20
  -1  -6   6   68.09    4.10
   0   6  -6  366.66   17.50
   0   6  -6  386.66   17.70
   0   6  -6  384.16   17.60
   0  -6   6  403.96   17.90
   0  -6   6  340.07   17.30
  -1   6  -6    5.20    1.10
  -1   6  -6    2.60    1.10
  -1   6  -6    4.50    1.30
  -1   6  -6    2.60    1.10
   1  -6   6    5.80    1.10
   1  -6   6    5.20    1.30
  -2   6  -6  204.98    9.80
  -2   6  -6  188.68    9.80
   2  -6   6  189.18   10.40
   2  -6   6  185.18    9.60
  -3   6  -6    0.60    0.80
  -3   6  -6    1.00    0.90
   3  -6   6    0.70    1.10
   3  -6   6   -0.50    0.70
  -4   6  -6   20.30    2.00
  -4   6  -6   20.10    2.20
  -4   6  -6   18.70    1.90
   4  -6   6   20.70    2.30
   4  -6   6   20.10    1.70
  -5   6  -6   49.90    3.30
  -5   6  -6   50.99    3.10
  -5   6  -6   53.89    3.50
   5  -6   6   55.19    3.40
   6   5  -6  255.77   11.70
   6   5  -6  253.47   12.60
  -6  -5   6  248.78   11.90
  -6  -5   6  271.87   11.90
  -6  -5   6  250.87   12.00
   5   5  -6  107.49    5.60
   5   5  -6  113.69    6.00
   5   5  -6  110.99    6.80
  -5  -5   6  117.29    6.10
  -5  -5   6  111.39    6.10
  -5  -5   6  113.09    6.00
   4   5  -6  329.47   15.40
   4   5  -6  320.47   15.40
  -4  -5   6  346.17   15.60
  -4  -5   6  341.87   15.70
  -4  -5   6  317.27   15.50
   3   5  -6    4.30    0.90
  -3  -5   6    5.70    1.30
  -3  -5   6    5.10    1.20
  -3  -5   6    2.20    0.80
  -3  -5   6   -1.40    6.20
   2   5  -6  328.77   15.70
   2   5  -6  356.56   15.50
  -2  -5   6  342.57   20.80
  -2  -5   6  346.87   15.70
  -2  -5   6  311.07   15.50
  -2  -5   6  294.47   15.30
  -2  -5   6  346.07   16.00
   1   5  -6   54.39    3.70
   1   5  -6   51.69    3.50
   1   5  -6   51.19    3.60
  -1  -5   6   46.00    3.50
  -1  -5   6   43.70    3.70
  -1  -5   6   42.40    3.40
  -1  -5   6   51.59    3.20
   0   5  -6  160.58    8.40
   0   5  -6  169.08    8.50
   0   5  -6  142.49    8.30
   0  -5   6  172.98    8.70
   0  -5   6  156.28    8.20
   0  -5   6  174.28    8.30
  -1   5  -6  252.77   17.10
  -1   5  -6  231.58   11.10
  -1   5  -6  235.48   12.70
  -1   5  -6  205.98   11.00
   1  -5   6  212.68   11.00
   1  -5   6  209.48   10.60
  -2   5  -6   27.50    2.60
  -2   5  -6   25.90    2.60
  -2   5  -6   32.40    7.00
   2  -5   6   29.20    2.60
   2  -5   6   28.90    3.10
  -3   5  -6  546.95   25.10
  -3   5  -6  546.75   29.50
  -3   5  -6  566.34   25.10
   3  -5   6  539.65   25.10
  -4   5  -6  388.76   17.40
  -4   5  -6  370.26   17.40
   4  -5   6  381.06   17.40
   4  -5   6  375.06   17.00
   4  -5   6  339.77   16.80
  -5   5  -6  691.23   31.60
  -5   5  -6  702.03   31.50
   5  -5   6  733.73   31.70
  -6   5  -6    4.10    1.10
  -6   5  -6    1.50    1.00
  -6   5  -6    3.00    1.30
   6  -5   6    3.70    1.10
   6  -5   6    1.70    1.00
   7   4  -6   25.00    2.30
   7   4  -6   24.60    1.80
  -7  -4   6   25.80    1.90
  -7  -4   6   24.50    1.90
   6   4  -6   35.60    2.60
   6   4  -6   38.20    3.30
  -6  -4   6   38.60    2.70
  -6  -4   6   38.30    2.80
   5   4  -6   60.69    4.60
   5   4  -6   51.89    3.30
   5   4  -6   58.89    3.80
  -5  -4   6   56.19    3.70
  -5  -4   6   63.29    3.80
   4   4  -6   13.90    2.10
   4   4  -6   14.10    1.70
  -4  -4   6   14.00    1.70
  -4  -4   6   15.30    2.00
  -4  -4   6   14.00    5.70
   3   4  -6  706.43   30.30
  -3  -4   6  690.03   30.40
  -3  -4   6  616.14   33.50
   2   4  -6    3.00    1.10
   2   4  -6    3.70    1.00
   2   4  -6    4.10    1.50
  -2  -4   6    6.30    9.40
  -2  -4   6    0.00    3.90
  -2  -4   6    5.50    1.70
  -2  -4   6    2.20    0.70
  -2  -4   6    3.60    1.10
  -2  -4   6    2.00    0.80
   1   4  -6    4.40    1.30
   1   4  -6    5.40    1.20
   1   4  -6    4.70    1.20
  -1  -4   6    4.20    0.90
  -1  -4   6   14.80    8.40
  -1  -4   6    3.20    4.30
  -1  -4   6    5.10    1.10
  -1  -4   6    3.50    0.80
  -1  -4   6    4.00    1.40
   0   4  -6   57.59    4.00
   0   4  -6   63.89    3.90
   0   4  -6   60.59    7.60
   0   4  -6   58.99    3.80
   0   4  -6   50.79    3.60
   0  -4   6   56.99    3.70
   0  -4   6   55.59    3.70
   0  -4   6   59.89   10.80
   0  -4   6   61.49    4.10
  -1   4  -6  297.97   14.80
  -1   4  -6  311.27   15.00
  -1   4  -6  336.57   14.90
  -1   4  -6  322.97   18.10
  -1   4  -6  307.47   14.90
   1  -4   6  279.17   14.50
   1  -4   6  315.67   14.90
   1  -4   6  334.07   14.60
  -2   4  -6   18.30    2.10
  -2   4  -6   20.70    4.80
  -2   4  -6   17.50    2.10
   2  -4   6   13.60    2.10
   2  -4   6   17.20    2.10
  -3   4  -6   72.89    4.70
  -3   4  -6   78.79    4.80
  -3   4  -6   67.49    8.50
   3  -4   6   74.49    4.90
  -4   4  -6  449.36   21.00
  -4   4  -6  475.45   24.50
  -4   4  -6  456.85   20.90
   4  -4   6  430.06   20.90
   4  -4   6  467.15   20.80
   4  -4   6  444.96   20.40
  -5   4  -6    0.20    0.80
  -5   4  -6    0.20    1.00
   5  -4   6    0.10    1.20
   5  -4   6    0.90    1.10
  -6   4  -6  157.78    7.80
  -6   4  -6  153.78    8.10
  -6   4  -6  159.38    8.30
   6  -4   6  162.88    8.20
   6  -4   6  163.28    8.00
  -7   4  -6   14.20    1.50
   7  -4   6   11.30    1.30
   7  -4   6   11.10    1.40
   7   3  -6   43.30    2.80
  -7  -3   6   43.70    2.80
   6   3  -6   83.19    5.80
   6   3  -6   84.39    5.10
  -6  -3   6   93.29    5.00
  -6  -3   6   92.99    5.60
  -6  -3   6   90.79    5.50
   5   3  -6    3.70    1.40
   5   3  -6    3.10    0.70
   5   3  -6    4.80    1.20
  -5  -3   6    3.90    4.40
  -5  -3   6    3.10    0.90
  -5  -3   6    4.90    1.20
   4   3  -6   69.69    4.50
   4   3  -6   71.89    4.20
  -4  -3   6   68.69    7.50
  -4  -3   6   73.89    5.70
  -4  -3   6   67.49    4.40
   3   3  -6  342.77   17.10
   3   3  -6  344.47   17.30
  -3  -3   6  380.86   17.30
  -3  -3   6  392.76   25.10
  -3  -3   6  394.16   20.40
  -3  -3   6  392.26   17.30
   2   3  -6  180.28    9.00
   2   3  -6  185.98    8.90
  -2  -3   6  155.98    9.10
  -2  -3   6  182.68    8.70
  -2  -3   6  167.68   11.30
  -2  -3   6  170.08   15.20
  -2  -3   6  171.98    8.80
   1   3  -6  379.06   22.10
   1   3  -6  378.46   17.60
   1   3  -6  350.56   16.80
  -1  -3   6  350.76   21.20
  -1  -3   6  344.97   16.90
  -1  -3   6  363.56   17.30
  -1  -3   6  340.67   16.60
  -1  -3   6  368.46   16.60
  -1  -3   6  373.66   19.40
   0   3  -6   91.99    7.80
   0   3  -6   86.19    5.10
   0   3  -6   80.49    4.90
   0   3  -6   92.29    5.30
   0  -3   6  105.29   10.60
   0  -3   6   89.59    5.10
   0  -3   6   86.29    4.90
   0  -3   6   86.89    4.70
   0  -3   6   92.09    8.40
   0  -3   6   94.89    5.20
  -1   3  -6  267.87   12.60
  -1   3  -6  239.98   14.70
  -1   3  -6  245.18   24.70
  -1   3  -6  283.27   12.60
   1  -3   6  259.27   12.40
   1  -3   6  264.57   12.60
   1  -3   6  277.77   17.70
   1  -3   6  249.97   12.30
  -2   3  -6  155.38    7.70
  -2   3  -6  137.29    7.50
  -2   3  -6  144.29    9.90
   2  -3   6  141.89    7.30
   2  -3   6  141.09    7.50
   2  -3   6  147.49    7.50
  -3   3  -6  604.84   27.90
  -3   3  -6  665.53   28.00
  -3   3  -6  625.64   30.70
   3  -3   6  602.04   27.70
   3  -3   6  591.74   27.90
  -4   3  -6  160.78   11.20
  -4   3  -6  158.28    8.10
   4  -3   6  157.78    8.30
   4  -3   6  145.69    8.20
   4  -3   6  150.08    7.60
  -5   3  -6  114.19    9.40
  -5   3  -6  106.59    5.90
  -5   3  -6  104.19    5.90
   5  -3   6   91.49    5.10
   5  -3   6  104.19    6.00
   5  -3   6  107.19    6.10
  -6   3  -6    0.50    0.80
   6  -3   6    1.40    1.20
   6  -3   6    1.40    1.20
  -7   3  -6    8.30    1.70
  -7   3  -6    8.10    1.90
   7  -3   6    9.50    1.50
   8   2  -6   46.10    3.10
   8   2  -6   49.20    2.70
  -8  -2   6   44.10    3.40
   7   2  -6  156.48    7.50
   7   2  -6  142.19    8.00
  -7  -2   6  146.99    7.30
  -7  -2   6  145.69    7.30
   6   2  -6    9.80    1.70
   6   2  -6    6.60    1.80
  -6  -2   6    7.60    1.20
  -6  -2   6    5.80    1.30
  -6  -2   6    7.70    1.40
   5   2  -6  909.51   39.70
   5   2  -6  869.61   40.40
   5   2  -6  822.22   38.90
  -5  -2   6  916.51   39.40
  -5  -2   6  886.31   42.30
  -5  -2   6  931.51   39.50
   4   2  -6    4.10    1.50
   4   2  -6    2.00    1.10
   4   2  -6    3.00    0.90
  -4  -2   6    3.90    1.10
  -4  -2   6    3.40    2.50
  -4  -2   6    2.70    0.80
  -4  -2   6   20.50    9.20
   3   2  -6 1303.27   57.49
   3   2  -6 1304.57   57.79
   3   2  -6 1165.88   57.59
  -3  -2   6 1388.86   60.09
  -3  -2   6 1352.36   57.59
  -3  -2   6 1436.06   57.59
  -3  -2   6 1267.17   62.89
   2   2  -6    0.60    0.70
   2   2  -6    2.30    1.00
  -2  -2   6    3.30    4.50
  -2  -2   6    0.50    0.80
  -2  -2   6    0.90    1.70
  -2  -2   6    1.30    0.50
   1   2  -6 1089.39   48.50
   1   2  -6 1146.89   52.59
   1   2  -6 1194.28   51.19
  -1  -2   6 1065.59   48.20
  -1  -2   6 1046.40   50.29
  -1  -2   6 1071.99   51.59
  -1  -2   6 1127.89   48.20
   0   2  -6   43.30    5.80
   0   2  -6   40.00    4.70
   0   2  -6   32.70    2.70
   0   2  -6   32.80    2.60
   0  -2   6   39.20    5.30
   0  -2   6   29.30    4.30
   0  -2   6   36.80    2.40
   0  -2   6   36.50    2.50
  -1   2  -6   31.40    2.40
  -1   2  -6   26.60    3.80
  -1   2  -6   22.70    5.20
   1  -2   6   33.40    5.30
   1  -2   6   25.30    2.20
  -2   2  -6   36.10    7.70
  -2   2  -6   27.90    2.50
  -2   2  -6   29.70    4.20
  -2   2  -6   33.40    2.50
   2  -2   6   33.10    2.70
   2  -2   6   28.20    2.50
  -3   2  -6   29.70    2.40
  -3   2  -6   26.70    3.90
   3  -2   6   21.80    2.50
   3  -2   6   22.80    2.80
   3  -2   6   25.60    2.20
  -4   2  -6   30.40    2.60
  -4   2  -6   28.50    2.80
  -4   2  -6   26.30    4.10
   4  -2   6   28.50    2.30
   4  -2   6   21.90    2.80
   4  -2   6   30.10    3.20
  -5   2  -6  287.57   13.80
  -5   2  -6  275.77   13.60
  -5   2  -6  309.57   16.20
   5  -2   6  264.77   13.80
   5  -2   6  279.67   13.80
   5  -2   6  302.87   12.90
  -6   2  -6   58.59    3.80
  -7   2  -6   37.80    2.90
  -7   2  -6   42.30    3.50
   7  -2   6   42.10    3.20
   7  -2   6   41.70    3.20
  -8   2  -6   -1.40    1.10
   8  -2   6    0.00    0.80
   8  -2   6    0.50    0.80
   8   1  -6    1.20    0.80
   8   1  -6    2.70    0.70
  -8  -1   6    1.90    0.60
   7   1  -6   77.99    5.10
   7   1  -6   83.49    4.60
  -7  -1   6   77.39    4.40
  -7  -1   6   77.39    4.40
   6   1  -6    0.80    0.90
   6   1  -6   -0.30    1.10
  -6  -1   6   -0.20    0.70
  -6  -1   6   -0.20    0.40
   5   1  -6    4.80    0.90
   5   1  -6    8.00    1.60
   5   1  -6    4.60    1.70
  -5  -1   6    4.50    1.00
  -5  -1   6    4.50    2.70
   4   1  -6   88.09    4.80
   4   1  -6   86.29    5.80
   4   1  -6   82.69    5.50
   4   1  -6   87.29    5.30
  -4  -1   6   85.69    6.90
  -4  -1   6   93.39    5.10
  -4  -1   6  114.19   13.80
  -4  -1   6   92.99    5.00
   3   1  -6  149.39    7.50
   3   1  -6  153.18    8.00
  -3  -1   6  153.18    9.50
  -3  -1   6  140.39   12.50
  -3  -1   6  141.59   11.40
  -3  -1   6  138.19    7.60
  -3  -1   6  169.18    8.20
   2   1  -6    1.30    0.90
  -2  -1   6    0.80    1.40
  -2  -1   6    0.60    2.90
  -2  -1   6    2.80    3.60
   1   1  -6  224.88   12.20
   1   1  -6  231.28   12.20
   1   1  -6  215.68   10.30
  -1  -1   6  200.58   12.90
  -1  -1   6  196.08   11.60
  -1  -1   6  211.68   10.00
  -1  -1   6  213.48   10.10
   0   1  -6 2446.56  106.89
   0   1  -6 2620.64  105.29
   0   1  -6 2407.86  105.29
   0   1  -6 2336.97  107.59
   0  -1   6 2509.95  107.09
   0  -1   6 2427.86  104.99
   0  -1   6 2465.15  105.19
   0  -1   6 2300.07  107.09
  -1   1  -6   91.69    6.90
  -1   1  -6  101.59    5.60
  -1   1  -6  108.99    5.50
  -1   1  -6  100.49    8.40
   1  -1   6  107.79    7.60
   1  -1   6   99.49    7.30
  -2   1  -6 1036.30   41.60
  -2   1  -6  884.61   45.40
  -2   1  -6  920.01   43.10
   2  -1   6  920.61   41.70
  -3   1  -6  694.13   31.30
  -3   1  -6  660.93   34.90
  -3   1  -6  683.93   29.40
   3  -1   6  618.64   29.30
   3  -1   6  641.34   29.10
  -4   1  -6  825.02   35.20
  -4   1  -6  692.73   33.10
  -4   1  -6  774.22   33.10
   4  -1   6  758.82   32.70
   4  -1   6  702.03   33.20
   4  -1   6  716.33   33.20
  -5   1  -6  205.48   10.00
  -5   1  -6  189.68   11.80
   5  -1   6  208.18    9.20
   5  -1   6  184.88   11.30
   5  -1   6  199.98   10.90
  -6   1  -6  146.19   10.40
  -6   1  -6  138.99    7.40
   6  -1   6  146.69    7.80
   6  -1   6  134.49    7.60
  -7   1  -6   95.59    5.70
  -7   1  -6  113.89    6.20
   7  -1   6  112.29    6.10
   7  -1   6  110.79    6.10
  -8   1  -6   -0.20    1.00
   8  -1   6   -0.20    0.80
   8  -1   6   -0.20    0.80
   8   0  -6    5.40    1.20
   8   0  -6    5.60    1.00
  -8   0   6    4.10    0.70
   7   0  -6    8.40    1.70
   7   0  -6   11.60    1.50
  -7   0   6    9.10    1.20
   6   0  -6   82.09    5.60
   6   0  -6   74.49    4.90
  -6   0   6   84.89    4.70
  -6   0   6   86.09    4.80
  -6   0   6   93.69    7.90
   5   0  -6   16.40    1.60
   5   0  -6   11.80    3.10
   5   0  -6   15.40    2.10
  -5   0   6   17.50    1.70
  -5   0   6   17.80    3.50
  -5   0   6   17.90    1.80
  -5   0   6   17.60    2.00
   4   0  -6   50.19    3.00
   4   0  -6   45.70    3.90
   4   0  -6   43.00    3.30
   4   0  -6   44.90    3.50
  -4   0   6   50.69    3.10
  -4   0   6   50.99    9.00
  -4   0   6   47.40    4.90
  -4   0   6   35.10    7.60
  -4   0   6   40.70    3.20
   3   0  -6  546.55   24.90
  -3   0   6  574.54   24.40
  -3   0   6  538.05   27.20
  -3   0   6  525.85   26.40
  -3   0   6  543.65   29.20
  -2   0   6  631.34   30.50
  -2   0   6  675.43   28.10
  -2   0   6  629.14   31.70
  -2   0   6  617.14   28.00
  -2   0   6  613.14   29.80
   1   0  -6   49.20    3.30
   1   0  -6   48.40    4.90
  -1   0   6   49.20    3.00
  -1   0   6   53.99    3.00
  -1   0   6   51.09    5.90
  -1   0   6   50.79    4.40
  -1   0   6   44.70    6.00
   0   0  -6  157.48    9.80
   0   0  -6  189.88    8.80
   0   0  -6  188.88   10.90
   0   0   6  197.38   11.20
   0   0   6  180.98    8.50
   0   0   6  156.38   10.70
   0   0   6  177.48   10.60
  -1   0  -6  193.88   10.80
  -1   0  -6  221.48    9.70
  -1   0  -6  179.48   12.10
  -1   0  -6  204.58    9.70
   1   0   6  194.88   10.50
   1   0   6  210.18   11.10
   1   0   6  187.38    9.40
  -2   0  -6 2562.74  104.99
  -2   0  -6 2342.37  108.59
   2   0   6 2386.96  104.89
  -3   0  -6   25.00    6.00
  -3   0  -6   23.10    2.00
   3   0   6   20.40    2.40
  -4   0  -6  282.87   13.00
  -4   0  -6  294.77   14.60
   4   0   6  255.37   14.80
   4   0   6  267.37   13.10
   4   0   6  279.27   12.60
   4   0   6  264.57   13.20
  -5   0  -6   83.59    4.80
  -5   0  -6   87.29   10.70
   5   0   6   81.09    5.10
   5   0   6   77.19    5.10
   5   0   6   79.09    4.20
  -6   0  -6  259.07   13.40
  -6   0  -6  238.58   11.50
  -6   0  -6  227.38   11.30
   6   0   6  220.58   11.50
   6   0   6  225.98   11.50
  -7   0  -6    0.50    1.00
   7   0   6    0.90    1.00
   7   0   6   -0.30    0.90
  -8   0  -6  115.79    6.60
   8   0   6  138.99    6.80
   8   0   6  140.09    6.70
   8  -1  -6   16.50    1.60
   8  -1  -6   15.90    2.10
  -8   1   6   15.10    1.50
   7  -1  -6   98.29    6.20
   7  -1  -6  109.39    5.80
  -7   1   6  110.69    5.60
   6  -1  -6  134.19    7.10
   6  -1  -6  132.89    7.70
  -6   1   6  128.89    6.70
  -6   1   6  123.19    6.60
   5  -1  -6  177.18    8.20
   5  -1  -6  167.48    9.40
   5  -1  -6  165.48    8.90
  -5   1   6  169.38   10.70
  -5   1   6  179.88    8.60
  -5   1   6  183.48    8.60
  -5   1   6  180.38   18.50
   4  -1  -6  539.65   23.90
   4  -1  -6  481.65   24.50
   4  -1  -6  564.84   24.70
  -4   1   6  587.54   24.90
  -4   1   6  506.85   27.50
  -4   1   6  555.84   26.00
  -4   1   6  514.85   24.00
  -4   1   6  534.15   30.30
   3  -1  -6    9.40    1.70
  -3   1   6    9.80    4.20
  -3   1   6    6.30    1.70
  -3   1   6    7.20    1.10
  -3   1   6    6.00    3.50
  -3   1   6    6.60    1.10
   2  -1  -6 1452.25   62.79
  -2   1   6 1475.75   62.39
  -2   1   6 1344.47   63.89
  -2   1   6 1489.45   63.49
  -2   1   6 1442.76   64.69
  -2   1   6 1426.46   66.29
   1  -1  -6   91.99    5.90
   1  -1  -6   99.19    6.40
  -1   1   6   88.59    4.60
  -1   1   6   89.89    6.00
  -1   1   6   88.79    7.40
   0  -1  -6 1546.25   66.49
   0  -1  -6 1464.05   66.89
   0   1   6 1569.94   67.29
   0   1   6 1523.45   66.49
   0   1   6 1422.86   66.89
  -1  -1  -6 3869.91  163.18
  -1  -1  -6 3505.65  164.38
   1   1   6 3904.81  162.78
   1   1   6 3794.92  163.18
  -2  -1  -6  488.55   23.10
  -2  -1  -6  464.15   21.80
  -2  -1  -6  498.55   25.50
  -2  -1  -6  495.35   21.90
   2   1   6  493.75   21.90
  -3  -1  -6    0.20    0.70
  -3  -1  -6   -1.20    3.70
  -3  -1  -6   -1.30    1.00
  -3  -1  -6    0.80    1.20
   3   1   6   -0.60    1.20
  -4  -1  -6  131.59    6.70
  -4  -1  -6  135.09   13.50
  -4  -1  -6  135.39    8.10
   4   1   6  120.89    7.00
   4   1   6  133.79    7.00
   4   1   6  127.39    7.00
  -5  -1  -6   53.49    5.10
  -5  -1  -6   50.49    3.90
  -5  -1  -6   53.69    3.60
   5   1   6   64.69    3.70
   5   1   6   60.19    4.00
   5   1   6   49.70    3.80
  -6  -1  -6   13.10    3.70
  -6  -1  -6   10.70    1.70
  -6  -1  -6    6.10    2.60
   6   1   6   12.20    1.90
   6   1   6   11.10    1.80
  -7  -1  -6   -0.90    1.10
   8   1   6   81.89    4.60
   8   1   6   77.39    4.60
   9   1   6   19.60    1.60
   9   1   6   18.30    1.60
   8  -2  -6    2.40    0.80
   8  -2  -6    1.40    1.10
  -8   2   6    1.50    0.80
   7  -2  -6   74.99    5.00
   7  -2  -6   81.19    4.60
  -7   2   6   82.59    4.40
   6  -2  -6    1.40    0.80
   6  -2  -6    2.10    1.10
  -6   2   6    2.20    0.70
  -6   2   6    0.30    3.60
   5  -2  -6  225.58   11.10
   5  -2  -6  216.98   11.60
   5  -2  -6  225.78   10.40
  -5   2   6  246.88   13.10
  -5   2   6  243.88   10.90
  -5   2   6  225.68   21.30
  -5   2   6  215.08   10.70
   4  -2  -6  133.79    7.50
   4  -2  -6  137.49    6.80
   4  -2  -6  144.59    7.30
   4  -2  -6  138.29    7.80
  -4   2   6  135.99   13.30
  -4   2   6  142.59    8.70
  -4   2   6  136.99    6.90
  -4   2   6  129.39   11.50
  -4   2   6  137.19    6.90
   3  -2  -6    0.30    0.70
  -3   2   6   -1.20    0.50
  -3   2   6    0.70    3.20
  -3   2   6   -0.30    0.40
   2  -2  -6   28.50    2.40
  -2   2   6   30.40    2.00
  -2   2   6   26.40    2.10
  -2   2   6   38.20    5.10
  -2   2   6   31.70    3.30
   1  -2  -6  920.01   39.90
   1  -2  -6  916.71   40.30
   1  -2  -6  922.01   40.30
  -1   2   6  850.21   40.90
  -1   2   6  855.71   40.30
   0  -2  -6  213.48   10.90
   0  -2  -6  187.18   11.40
   0   2   6  224.58   11.20
   0   2   6  203.88   11.50
   1   2   6   54.19    5.30
  -2  -2  -6  454.95   19.90
  -2  -2  -6  427.26   20.90
  -2  -2  -6  474.85   25.00
   2   2   6  419.36   19.90
  -3  -2  -6  173.98   12.70
  -3  -2  -6  155.08    8.00
  -3  -2  -6  169.38    9.30
  -3  -2  -6  165.08    8.10
   3   2   6  164.58    8.40
  -4  -2  -6 1195.48   50.29
  -4  -2  -6 1189.28   56.49
  -4  -2  -6 1178.58   51.59
  -4  -2  -6 1148.79   50.29
   4   2   6 1054.99   50.49
  -5  -2  -6    3.90    1.00
  -5  -2  -6    0.10    2.20
  -5  -2  -6    4.10    2.10
   5   2   6    0.80    1.20
   5   2   6    1.10    1.00
   5   2   6    3.00    1.20
  -6  -2  -6  130.69    7.10
  -6  -2  -6  138.39    8.80
   6   2   6  143.89    7.40
   6   2   6  132.49    7.30
  -7  -2  -6  120.09    6.50
   7   2   6  114.79    6.40
   7   2   6  118.79    6.40
  -8  -2  -6    0.10    1.20
   8   2   6   -1.00    0.80
   9   2   6   14.30    1.50
   9   2   6   13.40    1.40
   8  -3  -6   14.80    1.90
   8  -3  -6   13.30    1.40
  -8   3   6   11.70    1.50
   7  -3  -6   40.90    3.40
   7  -3  -6   45.70    3.10
  -7   3   6   47.30    2.90
   6  -3  -6   49.40    3.90
   6  -3  -6   48.60    3.40
  -6   3   6   54.29    8.00
  -6   3   6   50.39    3.20
   5  -3  -6   13.00    1.40
   5  -3  -6   14.40    1.80
   5  -3  -6   13.50    2.20
  -5   3   6   12.30    1.50
  -5   3   6    7.20    9.10
  -5   3   6   11.10    2.80
   4  -3  -6   95.59    6.00
   4  -3  -6   93.09    5.00
   4  -3  -6   93.69    6.20
  -4   3   6   93.79    5.00
  -4   3   6   99.69    6.80
   3  -3  -6   10.30    1.50
  -3   3   6    9.60    2.10
  -3   3   6   11.40    1.40
  -3   3   6   11.20    1.30
  -3   3   6   18.90    4.30
   2  -3  -6  264.77   13.00
  -2   3   6  268.27   13.80
  -2   3   6  264.67   14.60
  -2   3   6  267.47   12.20
   1  -3  -6  250.97   13.00
   1  -3  -6  261.17   13.30
  -1   3   6  241.58   13.00
  -1   3   6  264.87   14.60
   0  -3  -6    0.30    1.30
   0  -3  -6   -1.00    3.70
   0   3   6    1.90    1.80
   0   3   6    1.60    1.20
   1   3   6   79.69    5.40
   1   3   6   77.39    6.00
  -2  -3  -6   48.50    4.00
  -2  -3  -6   51.09    3.10
   2   3   6   49.50    3.20
   2   3   6   46.20    5.50
   2   3   6   55.29    5.60
  -3  -3  -6  138.69    6.80
  -3  -3  -6  126.49    7.70
   3   3   6  129.69    6.90
  -4  -3  -6  559.14   30.20
  -4  -3  -6  544.25   24.90
  -4  -3  -6  512.45   23.50
   4   3   6  502.55   23.80
  -5  -3  -6  123.79    6.40
  -5  -3  -6  119.79    7.80
   5   3   6  117.79    6.50
   5   3   6  115.29    6.40
   5   3   6  122.89    5.80
  -6  -3  -6   17.00    3.30
  -6  -3  -6   17.10    2.10
   6   3   6   15.70    2.30
   6   3   6   16.10    2.10
  -7  -3  -6   -1.20    1.20
   7   3   6    1.50    1.10
   7   3   6   -0.10    0.90
  -8  -3  -6  225.18   12.50
   8   3   6  262.17   11.80
   8   3   6  266.97   11.80
   9   3   6   22.10    1.70
   9   3   6   19.20    1.70
   8  -4  -6   34.40    2.30
   8  -4  -6   32.40    2.50
   7  -4  -6  166.58    8.70
   7  -4  -6  177.68    8.40
  -7   4   6  168.48    8.30
   6  -4  -6   28.40    2.90
   6  -4  -6   31.40    2.50
  -6   4   6   28.00    2.30
  -6   4   6   30.60    5.10
   5  -4  -6  155.08    7.90
   5  -4  -6  185.98    9.90
  -5   4   6  172.98   10.60
  -5   4   6  172.58    8.40
   4  -4  -6  468.15   21.70
   4  -4  -6  469.95   21.30
  -4   4   6  456.85   21.20
  -4   4   6  499.35   23.50
   3  -4  -6 1002.40   47.20
  -3   4   6 1113.29   46.60
  -3   4   6 1085.69   48.60
   2  -4  -6  126.19    7.00
  -2   4   6  138.79    9.40
  -2   4   6  133.49    6.50
  -2   4   6  140.69    8.30
   1  -4  -6    6.20    1.20
   1  -4  -6    6.80    2.40
   1  -4  -6    0.90    3.60
  -1   4   6    4.10    0.70
  -1   4   6    4.40    2.40
  -1   4   6    4.90    1.70
   0  -4  -6 4241.98  176.68
   0   4   6 3930.11  176.98
  -1  -4  -6   11.20    2.30
   1   4   6   16.20    3.10
   1   4   6   10.70    2.40
  -2  -4  -6   54.59    3.30
  -2  -4  -6   48.80    4.10
   2   4   6   58.29    6.00
   2   4   6   46.40    5.80
   2   4   6   56.39    3.40
  -3  -4  -6    3.40    0.90
  -3  -4  -6    4.50    1.60
   3   4   6    4.90    1.10
  -4  -4  -6  595.84   27.60
  -4  -4  -6  628.24   26.20
   4   4   6  547.55   26.40
   4   4   6  563.34   25.90
  -5  -4  -6   -0.20    2.00
  -5  -4  -6   -0.10    0.90
   5   4   6    0.50    1.00
   5   4   6   -0.80    0.90
  -6  -4  -6   23.90    3.90
  -6  -4  -6   25.40    2.40
   6   4   6   24.10    2.40
   6   4   6   26.40    2.70
  -7  -4  -6  126.69    6.80
   7   4   6  128.99    6.60
   7   4   6  128.19    6.70
   8   4   6   22.60    2.20
   8   4   6   26.50    2.30
   9   4   6   15.50    1.40
   8  -5  -6  682.03   29.20
   8  -5  -6  648.84   29.10
   7  -5  -6   80.59    4.70
   7  -5  -6   81.39    4.50
  -7   5   6   81.09    4.40
   6  -5  -6   14.60    1.80
   6  -5  -6   11.50    1.80
  -6   5   6   13.20    1.50
   5  -5  -6   21.90    2.60
   5  -5  -6   25.40    2.20
  -5   5   6   23.30    2.10
  -5   5   6   19.20    3.80
   4  -5  -6  464.05   19.80
   4  -5  -6  424.46   20.00
   4  -5  -6  410.76   19.50
  -4   5   6  407.56   21.90
  -4   5   6  466.25   19.80
   3  -5  -6  165.18    8.20
   3  -5  -6  170.38    8.20
  -3   5   6  167.18    8.20
  -3   5   6  157.78   12.80
  -3   5   6  173.08   10.10
   2  -5  -6  152.18    8.00
  -2   5   6  156.88    7.40
  -2   5   6  146.89    9.10
  -2   5   6  143.39   10.80
   1  -5  -6  110.39    7.80
   1  -5  -6  111.69    6.00
  -1   5   6   97.79    7.90
  -1   5   6   99.89    6.90
  -1   5   6  108.39    5.40
   0  -5  -6  715.03   32.30
   0   5   6  683.03   32.80
   0   5   6  676.03   32.40
   0   5   6  714.43   30.60
  -1  -5  -6   28.70    2.20
  -1  -5  -6   28.30    3.30
   1   5   6   26.60    2.20
   1   5   6   28.70    3.70
   1   5   6   24.60    3.90
  -2  -5  -6  374.46   19.30
  -2  -5  -6  418.06   18.10
   2   5   6  394.86   19.80
   2   5   6  395.06   18.10
  -3  -5  -6   39.30    2.80
   3   5   6   38.80    3.00
  -4  -5  -6  864.61   38.60
  -4  -5  -6  886.91   40.20
   4   5   6  906.11   38.80
   4   5   6  869.21   38.20
   4   5   6  843.12   38.20
  -5  -5  -6   20.50    2.20
  -5  -5  -6   28.10    3.80
   5   5   6   21.50    1.80
   5   5   6   19.60    2.20
   5   5   6   25.00    2.40
  -6  -5  -6   41.00    3.00
  -6  -5  -6   45.80    5.60
   6   5   6   40.50    3.10
   6   5   6   39.50    3.00
  -7  -5  -6   81.99    4.80
   8   5   6   41.80    2.80
   8   5   6   36.50    2.70
   9   5   6   60.69    3.20
   9   5   6   64.39    3.20
   8  -6  -6  133.79    6.60
   8  -6  -6  145.19    6.70
   7  -6  -6   97.59    5.20
   7  -6  -6   95.39    5.30
   6  -6  -6    7.90    1.40
   6  -6  -6    8.80    2.00
   6  -6  -6    6.40    1.50
  -6   6   6    8.50    1.30
   5  -6  -6   -1.10    0.80
   5  -6  -6   -0.80    1.10
  -5   6   6   -2.70    3.20
  -5   6   6   -0.80    0.90
   4  -6  -6    2.40    1.00
   4  -6  -6    2.30    0.90
   4  -6  -6    1.60    1.00
  -4   6   6    4.20    1.00
  -4   6   6    4.30    1.00
  -4   6   6    0.90    2.30
   3  -6  -6   19.70    2.50
   3  -6  -6   15.50    1.80
   3  -6  -6   19.60    2.00
  -3   6   6   18.50    2.00
  -3   6   6   21.10    1.90
  -3   6   6   19.30    3.20
  -2   6   6  304.47   14.00
  -2   6   6  306.57   16.20
  -2   6   6  296.47   18.10
   1  -6  -6   22.00    5.00
   1  -6  -6   17.10    2.10
  -1   6   6   21.40    3.40
  -1   6   6   19.90    4.80
  -1   6   6   23.90    1.80
   0  -6  -6  429.56   18.20
   0  -6  -6  432.76   20.30
   0  -6  -6  385.36   18.40
   0   6   6  370.36   20.00
   0   6   6  400.66   18.00
   0   6   6  388.06   20.30
  -1  -6  -6  331.67   14.60
  -1  -6  -6  290.67   16.10
   1   6   6  301.47   16.50
   1   6   6  336.77   16.70
  -2  -6  -6  595.84   30.70
  -2  -6  -6  702.43   29.20
   2   6   6  659.43   30.80
  -3  -6  -6   20.30    2.00
  -3  -6  -6   17.60    3.20
   3   6   6   20.70    2.50
   3   6   6   18.70    1.90
  -4  -6  -6   50.39    3.50
  -4  -6  -6   54.19    3.50
  -4  -6  -6   47.10    5.10
   4   6   6   47.20    3.40
   4   6   6   48.50    3.10
   4   6   6   51.09    3.20
  -5  -6  -6    1.40    2.60
  -5  -6  -6   -0.20    0.80
  -5  -6  -6    2.00    1.40
   5   6   6   -0.60    1.00
   5   6   6    0.20    0.70
   5   6   6   -1.00    0.90
  -6  -6  -6   96.89    5.50
  -6  -6  -6  108.49    8.70
   6   6   6   90.49    5.30
   6   6   6   95.19    5.20
   7   6   6  178.18    9.10
   7   6   6  199.18    9.10
  -8  -6  -6  113.39    6.30
   8   6   6  125.19    6.10
   8   6   6  138.69    6.20
   7  -7  -6   90.09    5.20
   7  -7  -6   92.09    4.80
   7  -7  -6   84.29    4.70
  -7   7   6   83.89    4.60
   6  -7  -6   43.00    3.80
   6  -7  -6   49.20    3.50
   6  -7  -6   46.50    3.20
   5  -7  -6   23.80    2.40
   5  -7  -6   20.60    2.50
  -5   7   6   22.00    2.30
  -5   7   6   24.10    2.20
  -5   7   6   23.40    5.30
   4  -7  -6   74.39    4.30
   4  -7  -6   79.89    4.70
   4  -7  -6   74.99    4.60
  -4   7   6   70.89    7.30
  -4   7   6   75.99    4.40
  -4   7   6   72.59    4.50
   3  -7  -6   69.59    4.30
   3  -7  -6   67.79    4.20
   3  -7  -6   70.89    4.30
  -3   7   6   74.89    4.20
  -3   7   6   64.39    6.70
  -3   7   6   71.19    4.30
   2  -7  -6    0.00    0.80
   2  -7  -6    0.70    0.90
   2  -7  -6   -1.80    1.10
  -2   7   6   -2.30    1.90
  -2   7   6    0.30    1.00
  -2   7   6    0.20    0.50
   1  -7  -6    0.60    0.90
   1  -7  -6    1.60    1.10
  -1   7   6   -1.70    6.90
  -1   7   6    1.10    0.60
  -1   7   6   -0.40    2.30
  -1   7   6    0.00    0.70
   0  -7  -6  348.27   17.70
   0  -7  -6  322.57   15.00
   0   7   6  313.37   15.00
   0   7   6  337.87   18.40
   0   7   6  333.97   17.60
  -2  -7  -6   27.60    2.30
  -2  -7  -6   25.20    2.30
  -2  -7  -6   22.50    3.90
   2   7   6   25.30    2.10
  -3  -7  -6  125.29    9.10
  -3  -7  -6  155.38    7.30
   3   7   6  129.19    6.90
   3   7   6  131.79    6.90
   3   7   6  136.59    6.80
  -4  -7  -6    7.90    1.50
  -4  -7  -6    8.80    3.20
  -4  -7  -6    7.10    1.30
   4   7   6    8.00    1.40
   4   7   6    7.10    1.20
  -5  -7  -6  615.44   29.50
  -5  -7  -6  637.44   32.20
  -5  -7  -6  704.43   29.90
   5   7   6  716.63   29.30
   5   7   6  628.64   29.30
  -6  -7  -6    2.80    1.00
  -6  -7  -6    6.10    4.60
   6   7   6    3.10    1.40
   6   7   6    2.70    1.10
   6   7   6    3.50    1.10
  -7  -7  -6   68.99    4.00
   7   7   6   61.99    3.70
   7   7   6   61.89    3.80
  -8  -7  -6  236.48   11.40
   8   7   6  256.47   11.20
   7  -8  -6   16.00    1.70
   7  -8  -6   14.80    1.70
   7  -8  -6   11.20    1.50
  -7   8   6   12.50    1.40
   6  -8  -6  404.06   18.40
   6  -8  -6  408.76   18.30
   6  -8  -6  398.76   19.10
  -6   8   6  413.76   18.20
  -6   8   6  398.66   18.40
   5  -8  -6   41.30    3.20
   5  -8  -6   41.20    3.90
   5  -8  -6   37.80    3.00
  -5   8   6   40.90    2.90
  -5   8   6   37.90    2.90
   4  -8  -6  180.88    9.00
   4  -8  -6  191.58    9.40
   4  -8  -6  184.38    9.20
  -4   8   6  181.68    9.20
   3  -8  -6   17.40    2.30
   3  -8  -6   15.30    2.90
   3  -8  -6   16.60    2.10
  -3   8   6   16.70    4.50
  -3   8   6   16.30    2.10
   2  -8  -6  576.94   25.80
   2  -8  -6  554.34   25.70
   2  -8  -6  546.65   25.40
  -2   8   6  613.24   25.70
  -2   8   6  565.64   25.70
  -2   8   6  558.14   28.80
   1  -8  -6   25.90    2.50
   1  -8  -6   22.60    2.40
   1  -8  -6   24.20    2.70
  -1   8   6   27.60    2.70
  -1   8   6   27.10    2.20
  -1   8   6   17.30    4.10
  -1   8   6   26.30    2.30
   0  -8  -6  197.88   13.10
   0  -8  -6  177.38    9.30
   0  -8  -6  186.48    8.90
   0   8   6  193.98   15.90
   0   8   6  186.68    9.20
   0   8   6  170.48    9.00
   0   8   6  188.98    9.30
  -1  -8  -6    8.20    1.40
  -1  -8  -6    7.50    1.50
  -1  -8  -6   13.80    4.50
   1   8   6    6.30    1.20
   1   8   6    7.10    2.30
   1   8   6    6.70    6.00
   1   8   6    5.50    1.10
  -2  -8  -6  168.08    8.50
  -2  -8  -6  154.68    8.80
  -2  -8  -6  178.68    8.60
  -2  -8  -6  160.78   11.20
   2   8   6  161.78    8.10
   2   8   6  169.48    8.50
   2   8   6  183.08    9.00
  -3  -8  -6  128.69    6.50
  -3  -8  -6  113.69    6.30
  -3  -8  -6  111.49    9.20
   3   8   6  110.09    6.20
   3   8   6  118.79    6.00
  -4  -8  -6    0.50    3.30
  -4  -8  -6    0.20    0.90
   4   8   6   -0.50    0.80
  -5  -8  -6  166.28    8.50
  -5  -8  -6  159.78    8.60
  -5  -8  -6  181.28   12.60
   5   8   6  165.58    8.10
   5   8   6  169.38    8.10
  -6  -8  -6    8.90    1.40
   6   8   6    6.80    1.60
   6   8   6    9.70    1.50
  -7  -8  -6   52.79    3.60
   7   8   6   63.79    3.40
  -8  -8  -6    0.70    0.80
   8   8   6    1.60    0.60
   6  -9  -6  178.18    8.60
   6  -9  -6  185.28    9.20
  -6   9   6  178.28    9.40
  -6   9   6  177.58    8.40
   5  -9  -6    0.30    1.10
   5  -9  -6    0.60    1.00
   5  -9  -6    1.20    1.20
  -5   9   6    1.60    0.90
  -5   9   6    0.30    0.70
   4  -9  -6   10.50    2.70
   4  -9  -6    9.40    2.00
   4  -9  -6    8.40    2.00
  -4   9   6    8.50    1.40
  -4   9   6    9.70    1.50
   3  -9  -6   12.80    1.80
   3  -9  -6   11.20    1.90
   3  -9  -6   14.70    1.80
  -3   9   6   16.10    5.60
  -3   9   6   11.30    1.60
   2  -9  -6   22.50    2.40
   2  -9  -6   19.70    2.50
  -2   9   6   23.70    2.20
  -2   9   6   21.70    2.20
  -2   9   6   24.50    5.40
   1  -9  -6    0.20    1.00
   1  -9  -6   -1.60    0.90
  -1   9   6    0.60    0.70
  -1   9   6    0.70    1.30
  -1   9   6    2.10    4.70
   0  -9  -6   19.10    2.20
   0  -9  -6   19.10    2.40
   0   9   6   19.40    6.10
   0   9   6   18.40    2.20
   0   9   6   17.60    2.00
   0   9   6   21.90    2.30
  -1  -9  -6  223.98   10.80
  -1  -9  -6  225.18   11.00
  -1  -9  -6  220.68   11.20
  -1  -9  -6  221.28   15.90
   1   9   6  227.08   10.90
   1   9   6  223.08   11.00
  -2  -9  -6  134.89   11.70
  -2  -9  -6  135.39    7.80
  -2  -9  -6  142.39    7.40
  -2  -9  -6  146.99    7.50
   2   9   6  125.99    7.20
   2   9   6  144.99    7.20
  -3  -9  -6    1.70    1.00
  -3  -9  -6   -0.90    4.50
  -3  -9  -6    0.80    0.80
   3   9   6    1.80    1.10
   3   9   6    0.10    0.70
  -4  -9  -6   73.09    4.70
  -4  -9  -6   52.19    7.60
  -4  -9  -6   75.49    4.70
   4   9   6   78.09    4.40
   4   9   6   76.99    4.40
  -5  -9  -6   32.60    2.80
  -5  -9  -6   41.60    3.90
   5   9   6   33.20    2.40
   5   9   6   36.60    2.70
  -6  -9  -6   32.60    2.50
  -6  -9  -6   31.70    2.60
   6   9   6   32.90    2.40
   6   9   6   29.70    2.90
  -7  -9  -6   -1.00    1.20
  -7  -9  -6   -0.50    0.70
   7   9   6   -0.10    1.10
   6 -10  -6   21.90    2.10
  -6  10   6   27.50    1.80
   5 -10  -6   70.99    4.20
  -5  10   6   65.79    4.00
  -5  10   6   75.39    4.00
   4 -10  -6  581.04   25.90
   4 -10  -6  585.64   26.20
  -4  10   6  582.54   26.20
  -4  10   6  590.74   26.30
   3 -10  -6   52.19    4.10
   3 -10  -6   53.99    3.80
  -3  10   6   55.79    3.70
  -3  10   6   51.89    3.60
   2 -10  -6  145.29    7.30
   2 -10  -6  131.89    7.20
  -2  10   6  139.59    7.20
  -2  10   6  124.99    7.00
  -2  10   6  121.89   14.50
   1 -10  -6   98.89    5.60
   1 -10  -6   94.39    5.20
  -1  10   6   95.69    5.40
  -1  10   6   90.59    5.30
  -1  10   6   82.69    5.30
  -1  10   6   83.49   11.20
   0 -10  -6  416.26   19.30
   0 -10  -6  406.76   18.90
   0  10   6  370.86   18.90
   0  10   6  421.96   19.20
   0  10   6  444.06   19.10
  -1 -10  -6   21.40    2.60
  -1 -10  -6   26.00    2.50
   1  10   6   24.90    2.30
   1  10   6   27.50    2.60
  -2 -10  -6    0.80    0.90
  -2 -10  -6    2.30    1.10
  -2 -10  -6    2.80    1.50
  -2 -10  -6   16.80    8.50
   2  10   6    2.70    0.90
   2  10   6    3.20    1.00
  -3 -10  -6  364.06   22.90
  -3 -10  -6  389.66   17.50
  -3 -10  -6  332.77   17.20
   3  10   6  393.56   17.30
  -4 -10  -6  206.28   11.00
  -4 -10  -6  232.48   11.10
   4  10   6  232.98   10.80
  -5 -10  -6  337.57   15.20
   5  10   6  309.17   14.70
  -6 -10  -6   82.99    4.90
  -6 -10  -6   87.59    4.80
   6  10   6   97.49    6.60
  -7 -10  -6  123.19    6.10
  -7 -10  -6  114.29    6.10
   7  10   6  131.29    6.10
   5 -11  -6   84.09    4.70
  -5  11   6   80.69    4.20
  -5  11   6   74.39    4.00
   4 -11  -6    3.20    0.80
   4 -11  -6    1.00    1.30
  -4  11   6    3.20    0.90
  -4  11   6    4.00    0.90
   3 -11  -6  114.39    5.80
  -3  11   6  105.99    5.90
  -3  11   6  113.49    6.00
   2 -11  -6   20.40    2.10
  -2  11   6   17.40    2.00
  -2  11   6   16.30    2.10
  -1  11   6    0.50    0.90
  -1  11   6    2.40    1.30
  -1  11   6    0.40    1.10
   0 -11  -6   84.09    5.30
   0 -11  -6   83.29    4.90
   0  11   6   93.29    5.10
   0  11   6   85.99    5.20
  -1 -11  -6  235.38   11.40
  -1 -11  -6  227.28   11.00
   1  11   6  207.58   10.80
   1  11   6  235.38   11.20
  -2 -11  -6  257.87   13.30
  -2 -11  -6  273.17   13.10
   2  11   6  270.87   13.20
   2  11   6  290.17   13.00
  -3 -11  -6   64.59    4.80
  -3 -11  -6   80.29    4.60
  -3 -11  -6   69.79    4.40
   3  11   6   76.99    4.40
  -4 -11  -6  126.79    6.50
  -4 -11  -6  114.19    6.40
   4  11   6  120.99    6.20
  -5 -11  -6   36.10    2.70
  -5 -11  -6   33.70    2.60
   5  11   6   36.40    2.50
  -6 -11  -6  232.88   10.70
  -6 -11  -6  206.78   10.80
   6  11   6  258.57   11.20
   4 -12  -6    5.80    1.30
  -4  12   6    4.80    0.90
  -4  12   6    4.80    1.00
   3 -12  -6   19.70    1.70
  -3  12   6   22.10    1.90
  -3  12   6   20.40    1.80
   2 -12  -6   80.79    4.50
  -2  12   6   74.29    4.40
  -2  12   6   75.79    5.10
   1 -12  -6   15.70    2.00
  -1  12   6   16.00    2.50
  -1  12   6   22.00    2.00
   0 -12  -6   39.20    3.10
   0 -12  -6   39.80    2.70
   0  12   6   36.60    2.90
   0  12   6   35.50    2.70
  -1 -12  -6    7.80    1.20
   1  12   6    7.80    1.40
   1  12   6    8.50    1.30
  -2 -12  -6   77.89    4.60
  -2 -12  -6   75.59    4.70
   2  12   6   81.89    4.70
  -3 -12  -6   48.00    3.60
  -3 -12  -6   49.90    3.20
   3  12   6   41.70    3.00
  -4 -12  -6    1.00    0.90
  -4 -12  -6    2.90    1.20
  -5 -12  -6  122.99    6.00
  -5 -12  -6  119.49    6.00
   5  12   6  123.79    5.60
   5  12   6  115.49    6.30
   2 -13  -6    0.80    0.70
  -2  13   6    0.20    0.60
   1 -13  -6    7.90    1.20
  -1  13   6    7.10    1.10
  -1  13   6    7.10    1.20
   0 -13  -6    1.30    0.80
   0  13   6   -0.50    0.60
   0  13   6    0.40    0.70
  -1 -13  -6   37.90    2.80
  -1 -13  -6   39.70    2.50
   1  13   6   37.30    2.60
   1  13   6   38.40    2.40
  -2 -13  -6   93.59    5.10
  -2 -13  -6   91.39    4.80
   2  13   6   90.89    4.90
  -3 -13  -6   14.20    1.40
   3  13   6   13.80    1.40
  -4 -13  -6    6.40    1.00
   4  13   6    6.80    0.80
   2   8  -7   18.30    1.70
   2   8  -7   16.50    1.40
  -2  -8   7   19.00    1.40
  -2  -8   7   14.80    1.50
   1   8  -7    3.80    0.70
   0   8  -7    1.00    0.50
   0   8  -7    1.90    0.70
   0  -8   7    1.40    0.70
  -1   8  -7   45.10    2.60
  -1   8  -7   42.60    2.90
   1  -8   7   44.90    2.70
   4   7  -7    2.90    0.60
   4   7  -7    1.30    1.00
  -4  -7   7    3.90    0.80
  -4  -7   7    3.40    1.00
   3   7  -7  121.99    6.20
   3   7  -7  126.59    6.70
  -3  -7   7  127.79    6.30
  -3  -7   7  131.39    6.30
   2   7  -7    1.00    0.80
  -2  -7   7   -0.10    0.90
  -2  -7   7   -0.30    1.00
  -2  -7   7    0.90    0.70
   1   7  -7   -0.10    0.70
   1   7  -7   -0.50    0.50
  -1  -7   7    0.30    1.10
  -1  -7   7   -0.10    0.70
   0   7  -7   85.79    4.60
   0   7  -7   79.19    4.70
   0  -7   7   82.89    4.40
   0  -7   7   87.39    4.90
  -1   7  -7    2.10    0.80
  -1   7  -7    1.40    1.20
  -1   7  -7    4.20    1.00
   1  -7   7    3.50    0.90
  -2   7  -7    9.30    1.30
  -2   7  -7    6.00    1.30
   2  -7   7    6.30    1.10
  -3   7  -7   35.80    2.30
  -3   7  -7   33.30    2.40
  -3   7  -7   25.90    2.30
   3  -7   7   30.70    2.00
   5   6  -7   18.60    1.90
  -5  -6   7   20.40    1.70
  -5  -6   7   18.00    1.50
  -5  -6   7   18.40    1.60
   4   6  -7   93.29    5.50
   4   6  -7   86.69    4.90
  -4  -6   7   99.69    5.20
  -4  -6   7  103.59    5.40
  -4  -6   7   96.89    5.00
   3   6  -7   48.90    3.00
  -3  -6   7   44.30    2.90
  -3  -6   7   45.00    3.10
  -3  -6   7   46.10    3.10
   2   6  -7   46.70    3.20
  -2  -6   7   49.50    3.20
  -2  -6   7   44.40    3.20
  -2  -6   7   41.90    3.20
   1   6  -7   82.69    4.90
   1   6  -7   77.89    4.60
  -1  -6   7   83.69    5.00
  -1  -6   7   87.29    4.70
  -1  -6   7   75.69    4.70
   0   6  -7  392.56   17.80
   0   6  -7  368.96   17.50
   0   6  -7  387.46   17.70
   0  -6   7  373.56   17.40
  -1   6  -7    0.80    0.90
  -1   6  -7    1.70    0.80
  -1   6  -7    0.40    0.90
   1  -6   7    0.30    0.90
   1  -6   7   -0.40    0.80
  -2   6  -7   50.49    3.50
  -2   6  -7   49.90    3.50
  -2   6  -7   54.29    3.40
   2  -6   7   52.19    3.50
  -3   6  -7   -0.10    0.70
  -3   6  -7    0.10    0.70
   3  -6   7    0.50    0.60
  -4   6  -7   68.39    4.40
  -4   6  -7   65.49    4.10
  -4   6  -7   66.29    3.90
   4  -6   7   68.69    3.90
   4  -6   7   70.99    3.50
  -5   6  -7   37.40    2.20
  -5   6  -7   28.80    2.20
  -5   6  -7   33.90    2.40
   5  -6   7   32.60    2.20
   6   5  -7   82.49    4.70
  -6  -5   7   80.29    4.30
  -6  -5   7   85.89    4.40
  -6  -5   7   85.59    4.30
   5   5  -7   14.00    1.20
   5   5  -7   12.20    1.90
  -5  -5   7    9.80    1.40
  -5  -5   7   11.30    1.40
  -5  -5   7   12.80    1.50
   4   5  -7    6.50    1.10
   4   5  -7    6.20    1.50
  -4  -5   7    8.00    1.40
  -4  -5   7    5.00    1.00
  -4  -5   7    7.30    1.30
   3   5  -7    0.40    0.50
  -3  -5   7    0.90    0.80
  -3  -5   7    0.80    0.90
  -3  -5   7   -0.70    0.60
   2   5  -7   48.40    3.50
  -2  -5   7   59.19    3.80
  -2  -5   7   46.60    3.90
  -2  -5   7   54.29    3.40
  -2  -5   7   56.39    3.60
   1   5  -7  294.67   13.60
   1   5  -7  284.37   13.50
   1   5  -7  259.67   13.30
  -1  -5   7  278.77   13.30
  -1  -5   7  288.17   13.50
   0   5  -7   17.20    1.90
   0   5  -7   17.30    2.10
   0   5  -7   17.40    2.20
   0  -5   7   12.80    1.80
   0  -5   7   15.70    2.10
   0  -5   7   16.60    2.00
  -1   5  -7    1.30    0.90
  -1   5  -7    0.20    0.90
  -1   5  -7    0.40    0.90
  -1   5  -7    1.50    1.00
   1  -5   7   -5.50    2.10
   1  -5   7   -0.60    0.90
  -2   5  -7   22.40    3.20
  -2   5  -7   27.20    2.40
  -2   5  -7   26.50    2.50
  -2   5  -7   29.30    2.80
   2  -5   7   26.10    3.00
   2  -5   7   27.90    2.50
  -3   5  -7  169.38    8.50
  -3   5  -7  153.08    8.40
  -3   5  -7  163.08    8.60
   3  -5   7  168.58    8.20
   3  -5   7  162.88    8.40
  -4   5  -7   13.20    1.80
  -4   5  -7   10.80    1.60
  -4   5  -7   11.20    1.50
   4  -5   7    9.80    1.30
   4  -5   7   12.00    1.70
  -5   5  -7  101.99    5.50
  -5   5  -7  101.29    5.60
  -5   5  -7   98.39    5.20
   5  -5   7   99.99    5.30
  -6   5  -7   24.30    2.30
  -6   5  -7   28.50    2.10
   6  -5   7   33.50    2.10
   6   4  -7  157.08    8.20
  -6  -4   7  150.38    7.70
  -6  -4   7  165.78    7.70
  -6  -4   7  160.58    7.80
   5   4  -7  115.59    5.90
   5   4  -7  121.79    6.90
   5   4  -7  112.79    5.80
  -5  -4   7  114.29    6.20
  -5  -4   7  126.49    6.30
  -5  -4   7  115.09    6.30
   4   4  -7  134.59    7.00
   4   4  -7  138.49    7.90
  -4  -4   7  136.29    7.10
  -4  -4   7  140.19    7.30
  -4  -4   7  130.09    7.10
   3   4  -7  244.08   11.60
  -3  -4   7  238.78   11.60
  -3  -4   7  216.48   11.30
  -3  -4   7  244.48   11.60
  -3  -4   7  246.28   17.20
   2   4  -7  495.75   21.80
   2   4  -7  479.75   22.10
  -2  -4   7  442.06   21.80
  -2  -4   7  491.65   22.40
  -2  -4   7  461.65   22.00
  -2  -4   7  513.95   22.20
  -2  -4   7  493.25   26.90
   1   4  -7  287.87   13.20
   1   4  -7  270.77   13.10
   1   4  -7  267.37   12.90
  -1  -4   7  249.18   12.90
  -1  -4   7  269.17   12.60
   0   4  -7  352.06   16.40
   0   4  -7  328.27   16.30
   0   4  -7  348.97   16.20
   0  -4   7  358.46   16.50
   0  -4   7  342.17   16.10
   0  -4   7  332.07   16.00
  -1   4  -7  137.89    7.60
  -1   4  -7  163.08   13.90
  -1   4  -7  157.98    7.70
   1  -4   7  133.89    7.30
   1  -4   7  118.19    7.00
   1  -4   7  141.19    7.50
  -2   4  -7   22.50    2.40
  -2   4  -7   24.70    2.40
  -2   4  -7   25.20    2.70
  -2   4  -7   19.10    5.90
   2  -4   7   26.10    3.10
  -3   4  -7   35.60    2.90
  -3   4  -7   32.70    2.90
  -3   4  -7   28.40    6.80
  -3   4  -7   32.40    3.00
   3  -4   7   37.30    2.80
   3  -4   7   38.90    3.30
  -4   4  -7   49.80    3.80
  -4   4  -7   47.90    3.60
  -4   4  -7   56.09    3.70
   4  -4   7   56.19    3.80
   4  -4   7   48.90    4.80
   4  -4   7   51.59    3.20
  -5   4  -7    3.30    1.30
  -5   4  -7    2.60    1.00
  -5   4  -7    4.10    1.00
   5  -4   7    3.30    1.10
  -6   4  -7    4.10    1.20
  -6   4  -7    7.30    1.20
  -6   4  -7    5.40    1.10
   6  -4   7    6.60    1.20
   6  -4   7    4.10    1.00
   7   3  -7   15.20    1.90
   7   3  -7   15.30    1.20
  -7  -3   7   14.30    1.30
  -7  -3   7   12.60    1.40
   6   3  -7   16.10    2.30
   6   3  -7   15.60    1.50
  -6  -3   7   15.30    1.60
  -6  -3   7   16.60    1.70
  -6  -3   7   11.60    1.60
   5   3  -7  104.39    5.40
   5   3  -7   89.29    5.00
   5   3  -7   97.19    6.20
  -5  -3   7   99.09    5.50
  -5  -3   7   98.59    5.50
  -5  -3   7   93.69    5.40
   4   3  -7   51.29    4.30
   4   3  -7   49.70    3.50
   4   3  -7   49.20    3.40
  -4  -3   7   61.19    7.50
  -4  -3   7   55.09    3.70
  -4  -3   7   52.49    3.50
  -4  -3   7   54.99    3.70
   3   3  -7  116.49    6.40
  -3  -3   7  119.99    6.40
  -3  -3   7  123.49    6.50
  -3  -3   7  110.29    6.30
  -3  -3   7  101.79    9.90
   2   3  -7   52.59    3.90
   2   3  -7   52.69    3.60
  -2  -3   7   57.59    4.10
  -2  -3   7   53.09    3.50
  -2  -3   7   51.79    4.70
  -2  -3   7   61.29   10.00
  -2  -3   7   53.19   10.70
  -2  -3   7   48.60    3.50
   1   3  -7  118.19    6.50
   1   3  -7  123.19    6.70
   1   3  -7  119.49    6.50
  -1  -3   7  111.49   12.70
  -1  -3   7  125.79   10.40
  -1  -3   7  117.19    6.30
  -1  -3   7  115.99    6.10
  -1  -3   7  113.99    6.30
   0   3  -7   79.59    4.50
   0   3  -7   69.19    4.50
   0   3  -7   71.99    8.30
   0   3  -7   72.89    4.60
   0   3  -7   69.19    4.50
   0  -3   7   65.29   11.20
   0  -3   7   70.79    4.40
   0  -3   7   67.99    4.40
   0  -3   7   77.99    4.70
  -1   3  -7   61.39    4.00
  -1   3  -7   58.19    3.80
  -1   3  -7   48.20    3.70
  -1   3  -7   48.50    3.80
  -1   3  -7   54.89    6.90
   1  -3   7   52.69    3.80
   1  -3   7   55.79    3.50
   1  -3   7   50.19    3.60
  -2   3  -7   79.89    8.60
  -2   3  -7   77.99    5.20
  -2   3  -7   94.19    5.40
  -2   3  -7   94.49    5.40
   2  -3   7   91.09    5.50
   2  -3   7   81.29    5.20
  -3   3  -7  324.67   15.20
  -3   3  -7  327.47   15.40
  -3   3  -7  308.27   18.50
  -3   3  -7  323.77   15.20
   3  -3   7  339.87   15.00
   3  -3   7  282.97   15.00
  -4   3  -7  160.08    8.50
  -4   3  -7  159.78    8.60
  -4   3  -7  184.68   13.00
   4  -3   7  164.58    8.40
   4  -3   7  166.98    8.10
   4  -3   7  159.18    8.50
  -5   3  -7   -0.30    1.00
  -5   3  -7   -0.70    1.00
  -5   3  -7    1.20    0.90
   5  -3   7   -0.80    0.70
   5  -3   7    0.30    1.10
   5  -3   7   -1.20    1.10
  -6   3  -7   15.90    1.80
  -6   3  -7   15.40    1.80
  -6   3  -7   17.10    2.10
   6  -3   7   15.60    1.90
   6  -3   7   18.00    2.10
  -7   3  -7  242.58   11.40
   7  -3   7  243.58   11.10
   7  -3   7  248.48   11.30
   7   2  -7   98.19    4.80
   7   2  -7  100.09    5.50
  -7  -2   7   87.59    4.90
   6   2  -7   -0.50    0.60
   6   2  -7   -0.40    0.80
  -6  -2   7    0.30    0.80
  -6  -2   7    0.90    0.60
  -6  -2   7    0.90    0.70
   5   2  -7    6.50    1.80
   5   2  -7    8.60    1.50
   5   2  -7    5.90    1.00
  -5  -2   7    6.80    1.40
  -5  -2   7    4.20    1.20
  -5  -2   7    4.60    1.00
   4   2  -7  191.98    9.40
   4   2  -7  187.18   10.40
   4   2  -7  182.58    9.60
  -4  -2   7  193.98    9.70
  -4  -2   7  172.38   12.80
  -4  -2   7  195.78    9.60
  -4  -2   7  210.98    9.90
   3   2  -7  430.36   20.00
   3   2  -7  427.06   20.40
  -3  -2   7  401.76   22.80
  -3  -2   7  427.06   20.10
  -3  -2   7  444.66   20.10
  -3  -2   7  466.15   20.20
  -3  -2   7  472.05   28.40
   2   2  -7   24.60    2.60
   2   2  -7   21.80    2.30
   2   2  -7   24.30    2.30
  -2  -2   7   24.70    2.20
  -2  -2   7   31.50    8.20
  -2  -2   7   26.90    3.20
  -2  -2   7   22.80    4.80
  -2  -2   7   26.60    2.20
  -2  -2   7   29.00    2.40
   1   2  -7   96.29    5.40
   1   2  -7   87.29    5.20
   1   2  -7   95.59    5.40
  -1  -2   7   86.79   11.70
  -1  -2   7   85.89    5.40
  -1  -2   7   91.29    5.20
  -1  -2   7  103.19    8.10
  -1  -2   7   93.69    5.00
  -1  -2   7   89.99    5.10
   0   2  -7    1.90    0.90
   0   2  -7    3.50    0.90
   0   2  -7    1.10    3.20
   0   2  -7    2.20    1.10
   0   2  -7    3.40    1.00
   0   2  -7    8.70    8.80
   0  -2   7    3.30    1.00
   0  -2   7    4.20    6.10
   0  -2   7    1.50    3.90
   0  -2   7    2.80    0.80
   0  -2   7    1.30    0.70
  -1   2  -7  186.68   10.30
  -1   2  -7  190.88   10.20
  -1   2  -7  205.68   12.70
  -1   2  -7  220.98   10.30
  -1   2  -7  208.58   10.20
   1  -2   7  225.68   10.90
  -2   2  -7  135.79    7.00
  -2   2  -7  131.19    7.10
  -2   2  -7  119.59    9.40
  -2   2  -7  126.19    7.00
   2  -2   7  124.59    6.80
   2  -2   7  131.19    6.90
   2  -2   7  127.69    6.60
  -3   2  -7  830.92   37.10
  -3   2  -7  920.51   37.30
  -3   2  -7  870.61   41.20
   3  -2   7  775.72   36.90
   3  -2   7  802.22   36.80
   3  -2   7  802.62   36.70
  -4   2  -7  132.99   11.00
  -4   2  -7  161.18    8.20
  -4   2  -7  168.98    8.40
   4  -2   7  156.88    7.80
   4  -2   7  159.98    8.20
   4  -2   7  146.79    8.20
  -5   2  -7  730.03   33.30
  -5   2  -7  751.72   33.70
  -5   2  -7  781.42   38.10
  -5   2  -7  710.13   33.50
   5  -2   7  801.82   32.60
   5  -2   7  738.83   33.50
   5  -2   7  722.73   33.30
  -6   2  -7    0.40    0.80
  -6   2  -7    1.00    1.20
  -6   2  -7   -1.80    1.20
   6  -2   7    0.00    1.00
   6  -2   7   -0.60    1.10
  -7   2  -7   26.80    2.70
   7  -2   7   29.00    2.40
   7  -2   7   29.30    2.70
   7   1  -7    5.60    1.30
   7   1  -7    6.10    1.30
  -7  -1   7    5.80    1.00
  -7  -1   7    3.90    1.00
   6   1  -7   41.60    2.90
   6   1  -7   40.10    3.50
  -6  -1   7   41.50    2.90
  -6  -1   7   39.20    2.80
   5   1  -7  174.58    9.70
   5   1  -7  163.28    8.30
   5   1  -7  178.58    8.90
  -5  -1   7  178.28    8.90
  -5  -1   7  178.68    8.80
  -5  -1   7  171.98    8.80
  -5  -1   7  180.48   12.20
   4   1  -7  106.69    5.80
   4   1  -7   97.89    5.90
  -4  -1   7   91.49    8.20
  -4  -1   7  101.89    5.60
  -4  -1   7  108.89    6.40
  -4  -1   7   96.99    5.60
   3   1  -7  294.57   14.00
   3   1  -7  279.37   13.50
   3   1  -7  266.67   14.20
  -3  -1   7  278.07   15.90
  -3  -1   7  287.07   13.50
  -3  -1   7  295.07   13.60
  -3  -1   7  293.17   13.60
  -3  -1   7  300.87   20.30
   2   1  -7   91.79    5.30
   2   1  -7   97.09    6.70
   2   1  -7   81.19    5.40
  -2  -1   7  102.09    5.50
  -2  -1   7   84.99    7.30
  -2  -1   7   97.79   11.00
  -2  -1   7   98.39    5.30
  -2  -1   7  103.69    5.20
   1   1  -7 1297.97   57.49
   1   1  -7 1282.07   57.29
   1   1  -7 1378.06   59.79
   1   1  -7 1394.66   59.69
  -1  -1   7 1345.97   57.29
  -1  -1   7 1349.47   57.19
  -1  -1   7 1240.68   59.39
  -1  -1   7 1214.98   60.49
  -1  -1   7 1294.77   56.99
   0   1  -7  267.07   12.90
   0   1  -7  303.17   14.10
   0   1  -7  280.07   15.20
   0   1  -7  260.87   13.10
   0   1  -7  278.37   16.60
   0  -1   7  282.47   12.70
   0  -1   7  268.87   15.00
   0  -1   7  276.87   16.30
   0  -1   7  267.17   12.80
  -1   1  -7   45.90    7.30
  -1   1  -7   49.40    3.40
  -1   1  -7   54.29    3.40
  -1   1  -7   54.19    3.60
  -1   1  -7   46.20    5.40
   1  -1   7   46.90    3.40
   1  -1   7   45.10    5.90
  -2   1  -7   10.30    1.50
  -2   1  -7   10.80    1.60
  -2   1  -7    0.40    6.30
  -2   1  -7   10.50    3.00
  -2   1  -7    9.20    1.60
   2  -1   7    6.80    1.40
  -3   1  -7  950.00   40.60
  -3   1  -7  914.21   40.60
  -3   1  -7  911.51   40.70
  -3   1  -7  931.31   42.80
   3  -1   7  873.91   40.30
  -4   1  -7  108.39    6.30
  -4   1  -7  122.19    8.70
  -4   1  -7  115.19    6.30
   4  -1   7  111.39    6.30
   4  -1   7  114.79    5.90
   4  -1   7  106.09    6.30
  -5   1  -7  712.43   30.10
  -5   1  -7  622.54   29.70
  -5   1  -7  609.94   29.60
  -5   1  -7  670.33   32.20
   5  -1   7  670.13   29.70
   5  -1   7  699.23   29.00
   5  -1   7  642.34   29.70
  -6   1  -7   -0.20    0.90
  -6   1  -7    1.90    1.30
   6  -1   7    0.70    1.00
   6  -1   7    0.50    1.00
  -7   1  -7  184.78    9.00
  -7   1  -7  171.58    8.90
   7  -1   7  179.08    8.80
   7  -1   7  178.88    8.80
  -8   1  -7   -0.50    1.30
   8  -1   7    2.80    0.80
   8  -1   7    2.30    0.80
   8   0  -7    3.70    0.90
   8   0  -7    3.70    0.70
  -7   0   7    2.90    0.70
   6   0  -7   75.99    4.50
   6   0  -7   85.49    5.60
  -6   0   7   75.29    4.40
  -6   0   7   70.19    4.30
  -6   0   7   74.19    4.40
   5   0  -7  608.34   29.00
   5   0  -7  679.73   30.40
   5   0  -7  643.24   29.60
  -5   0   7  687.43   29.50
  -5   0   7  659.93   29.50
  -5   0   7  668.93   29.50
  -5   0   7  668.13   32.30
   4   0  -7  653.83   30.60
   4   0  -7  635.54   29.90
   4   0  -7  666.63   30.40
   4   0  -7  642.24   29.60
  -4   0   7  670.13   29.90
  -4   0   7  665.83   37.90
  -4   0   7  691.33   29.90
  -4   0   7  670.53   29.80
  -4   0   7  720.13   33.00
   3   0  -7   19.60    1.90
   3   0  -7   19.70    2.70
  -3   0   7   16.70    2.10
  -3   0   7   20.00    1.80
  -3   0   7   20.80    1.90
  -3   0   7   29.70    6.20
  -3   0   7   24.00    4.10
   2   0  -7  344.97   16.80
   2   0  -7  365.76   16.60
  -2   0   7  347.97   16.50
  -2   0   7  386.16   17.80
  -2   0   7  363.06   21.00
  -2   0   7  354.36   18.80
  -2   0   7  360.36   16.40
   1   0  -7   15.50    1.90
   1   0  -7   22.90    4.40
   1   0  -7   24.90    4.00
  -1   0   7   19.20    4.50
  -1   0   7   17.70    1.60
  -1   0   7   15.70    1.70
  -1   0   7   17.20    3.00
  -1   0   7   22.30    5.40
   0   0  -7  218.58   12.50
   0   0  -7  221.58   13.50
   0   0  -7  230.78   10.80
   0   0  -7  234.38   10.60
   0   0   7  206.68   10.40
   0   0   7  215.78   10.30
   0   0   7  225.28   13.20
   0   0   7  212.68   12.40
  -1   0  -7   36.20    2.60
  -1   0  -7   40.00    4.70
  -1   0  -7   34.40    6.00
   1   0   7   36.30    4.80
   1   0   7   32.30    2.50
   1   0   7   37.20    4.60
  -2   0  -7  265.97   12.50
  -2   0  -7  269.27   17.50
  -2   0  -7  260.87   14.30
  -2   0  -7  263.47   12.60
   2   0   7  258.47   12.40
  -3   0  -7   31.00    2.50
  -3   0  -7   30.90    2.70
  -3   0  -7   35.80    4.50
  -3   0  -7   23.50    2.50
   3   0   7   27.20    2.60
   3   0   7   27.90    3.40
  -4   0  -7   10.10    1.60
  -4   0  -7   15.40    2.00
  -4   0  -7   13.60    3.40
  -4   0  -7   13.70    1.90
   4   0   7   12.80    2.00
   4   0   7    8.80    1.30
   4   0   7    9.00    1.70
   4   0   7    9.90    1.80
  -5   0  -7   11.60    1.80
  -5   0  -7   17.70    4.00
  -5   0  -7   16.50    2.10
   5   0   7   11.70    1.60
   5   0   7   12.30    2.00
   5   0   7   10.80    1.90
  -6   0  -7   27.60    2.70
  -6   0  -7   22.90    2.30
   6   0   7   21.10    2.60
   6   0   7   24.50    2.50
   7   0   7    0.20    1.00
   7   0   7    0.30    1.10
  -8   0  -7    4.00    1.00
   8   0   7    4.40    1.00
   8   0   7    3.70    1.00
   8  -1  -7    6.40    1.20
   8  -1  -7    8.40    1.00
  -8   1   7    6.30    1.20
   7  -1  -7  394.56   18.20
   7  -1  -7  397.66   18.70
  -7   1   7  412.86   18.20
   6  -1  -7    0.60    0.70
   6  -1  -7    1.70    1.00
  -6   1   7    0.50    0.80
  -6   1   7    0.90    0.60
   5  -1  -7   26.10    3.10
   5  -1  -7   29.10    2.50
   5  -1  -7   24.90    2.00
  -5   1   7   28.00    3.10
  -5   1   7   29.30    2.60
  -5   1   7   34.40    5.00
  -5   1   7   26.90    2.40
   4  -1  -7  251.37   13.10
   4  -1  -7  264.67   12.50
   4  -1  -7  253.87   12.20
   4  -1  -7  236.48   12.90
  -4   1   7  265.57   12.50
  -4   1   7  263.07   21.40
  -4   1   7  278.07   14.90
  -4   1   7  284.27   12.40
  -4   1   7  254.87   12.30
   3  -1  -7  661.13   31.30
   3  -1  -7  689.33   30.90
  -3   1   7  639.04   34.20
  -3   1   7  756.82   31.50
  -3   1   7  703.03   33.10
  -3   1   7  679.23   36.50
  -3   1   7  729.23   30.80
  -3   1   7  678.73   30.90
   2  -1  -7  114.19    6.30
  -2   1   7  110.59    5.80
  -2   1   7  121.49    8.70
  -2   1   7  127.39    9.60
  -2   1   7  113.89    5.90
  -2   1   7  111.99   10.20
   1  -1  -7    4.20    1.20
   1  -1  -7    6.30    2.80
  -1   1   7    4.60    0.90
  -1   1   7    3.50    1.50
  -1   1   7    3.20    0.70
  -1   1   7    0.90    3.50
  -1   1   7    1.30    3.20
   0  -1  -7  192.38   12.70
   0  -1  -7  235.48   10.60
   0  -1  -7  218.48   10.70
   0   1   7  228.18   10.50
   0   1   7  225.78   12.40
   0   1   7  237.18   13.20
   0   1   7  214.78   10.30
   0   1   7  227.68   13.30
  -1  -1  -7   45.90    3.00
  -1  -1  -7   38.30    6.20
  -1  -1  -7   39.30    4.10
  -1  -1  -7   44.90    2.90
   1   1   7   44.00    5.10
   1   1   7   47.00    5.40
   1   1   7   43.20    2.90
  -2  -1  -7   31.90    6.20
  -2  -1  -7   38.60    2.90
  -2  -1  -7   37.50    4.10
  -2  -1  -7   44.20    2.90
   2   1   7   39.50    2.90
  -3  -1  -7   14.80    2.00
  -3  -1  -7    9.90    2.50
  -3  -1  -7    8.40    5.20
   3   1   7   10.40    1.70
   3   1   7   10.90    1.40
  -4  -1  -7    7.40    2.40
  -4  -1  -7   11.00    1.60
  -4  -1  -7    9.20    1.70
  -4  -1  -7    5.60    1.50
   4   1   7   10.90    1.60
   4   1   7    8.70    1.70
   4   1   7    9.80    1.70
   4   1   7   10.70    1.40
  -5  -1  -7   11.30    2.20
  -5  -1  -7    9.40    1.90
  -5  -1  -7   14.20    1.80
  -5  -1  -7   14.40    3.60
   5   1   7   16.20    1.70
  -6  -1  -7    5.30    1.30
  -6  -1  -7    2.10    4.00
  -6  -1  -7    6.90    1.90
   6   1   7    5.80    1.40
   6   1   7    4.70    1.30
  -7  -1  -7    2.60    1.00
   7   1   7   -0.40    0.90
   7   1   7    0.00    1.00
  -8  -1  -7  195.78    9.40
   8  -2  -7   12.60    1.70
   8  -2  -7   15.20    1.30
  -8   2   7   11.10    1.60
   7  -2  -7   80.49    4.90
   7  -2  -7   81.49    4.50
  -7   2   7   77.79    4.40
   6  -2  -7   -0.20    0.90
   6  -2  -7    0.70    0.80
  -6   2   7    0.60    0.50
   5  -2  -7  118.99    6.10
   5  -2  -7  122.69    7.20
   5  -2  -7  118.29    6.60
  -5   2   7  130.59    6.60
  -5   2   7  133.09    9.30
  -5   2   7  124.29    6.40
   4  -2  -7   51.79    3.50
   4  -2  -7   58.19    4.40
   4  -2  -7   59.79    3.70
   4  -2  -7   61.99    4.30
  -4   2   7   61.29    3.80
  -4   2   7   60.09    5.60
  -4   2   7   64.79    3.70
  -4   2   7   61.99    3.60
  -4   2   7   77.59   11.50
   3  -2  -7  177.58    9.20
   3  -2  -7  170.38    8.50
  -3   2   7  177.98   10.60
  -3   2   7  169.28   13.90
  -3   2   7  161.18   12.10
  -3   2   7  171.48    8.50
  -3   2   7  185.48    8.60
   2  -2  -7   67.59    4.30
  -2   2   7   65.49    3.80
  -2   2   7   68.89    5.50
  -2   2   7   75.29    7.40
  -2   2   7   69.09    3.80
   1  -2  -7   25.20    3.70
   1  -2  -7   26.20    5.10
   1  -2  -7   22.00    2.00
   1  -2  -7   24.30    3.50
  -1   2   7   21.30    1.70
  -1   2   7   20.90    3.90
  -1   2   7   23.40    1.90
  -1   2   7   17.80    2.80
   0  -2  -7 1901.01   77.79
   0  -2  -7 1896.61   75.99
   0  -2  -7 1668.93   78.09
   0  -2  -7 1620.74   77.59
   0   2   7 1812.92   77.79
   0   2   7 1769.42   75.69
   0   2   7 1649.83   78.19
   0   2   7 1706.33   78.39
  -1  -2  -7  237.08   12.80
  -1  -2  -7  237.48   11.20
  -1  -2  -7  259.57   16.60
   1   2   7  241.38   12.90
   1   2   7  227.68   11.20
   1   2   7  234.88   12.70
   1   2   7  241.68   14.00
  -2  -2  -7   43.20    2.90
  -2  -2  -7   43.30    3.00
  -2  -2  -7   40.70    4.10
  -2  -2  -7   40.80    6.30
   2   2   7   39.00    2.90
  -3  -2  -7  137.19    8.60
  -3  -2  -7  144.69    7.30
  -3  -2  -7  148.49    7.30
  -3  -2  -7  142.69   13.70
   3   2   7  130.09    7.30
  -4  -2  -7  247.28   12.10
  -4  -2  -7  268.17   13.90
  -4  -2  -7  250.77   12.10
   4   2   7  261.97   12.90
   4   2   7  243.58   13.00
   4   2   7  249.38   12.10
  -5  -2  -7    0.70    2.20
  -5  -2  -7   -1.20    1.40
  -5  -2  -7    1.00    0.90
   5   2   7    0.20    1.10
   5   2   7    2.10    1.10
   5   2   7   -0.80    0.80
  -6  -2  -7  141.89    7.70
  -6  -2  -7  163.38   10.50
   6   2   7  144.59    7.70
   6   2   7  143.79    7.60
  -7  -2  -7   10.40    1.60
   7   2   7   15.50    2.10
   7   2   7   13.60    1.80
  -8  -2  -7   14.80    1.90
   8   2   7   21.70    2.00
   8   2   7   17.70    2.00
   8  -3  -7   65.29    3.90
   8  -3  -7   74.89    3.70
  -8   3   7   69.19    3.60
   7  -3  -7   53.79    3.80
   7  -3  -7   59.89    3.50
  -7   3   7   56.79    3.40
   6  -3  -7   79.59    4.50
   6  -3  -7   75.29    5.00
  -6   3   7   75.49    4.40
   5  -3  -7  292.17   14.90
   5  -3  -7  308.37   14.00
   5  -3  -7  317.97   14.50
  -5   3   7  316.07   17.00
  -5   3   7  308.77   14.40
   4  -3  -7  110.79    5.80
   4  -3  -7  104.29    5.60
   4  -3  -7  102.39    6.40
   4  -3  -7   98.99    6.20
  -4   3   7  108.79    5.90
  -4   3   7  106.89    7.70
  -4   3   7  113.19    5.70
   3  -3  -7 1127.39   50.39
   3  -3  -7 1175.08   51.19
  -3   3   7 1219.68   50.39
  -3   3   7 1164.48   52.59
  -3   3   7 1137.49   54.09
  -3   3   7 1101.79   50.19
   2  -3  -7   73.89    4.70
  -2   3   7   77.59    5.90
  -2   3   7   87.49    8.00
  -2   3   7   80.99    4.20
  -2   3   7   75.09    4.20
   1  -3  -7   15.10    1.90
   1  -3  -7   15.70    3.10
   1  -3  -7   12.00    4.60
   1  -3  -7   16.00    4.10
  -1   3   7   15.40    2.60
  -1   3   7   11.60    3.40
  -1   3   7   17.00    1.90
  -1   3   7   19.50    1.60
   0  -3  -7  736.13   37.10
   0  -3  -7  819.32   36.30
   0  -3  -7  801.62   35.00
   0   3   7  782.92   37.10
   0   3   7  799.32   34.50
   0   3   7  792.92   34.70
   0   3   7  790.12   36.40
  -1  -3  -7  953.20   44.30
  -1  -3  -7 1033.00   43.60
  -1  -3  -7  969.10   44.80
   1   3   7  952.70   45.70
   1   3   7 1050.89   45.20
  -2  -3  -7  520.85   28.00
  -2  -3  -7  507.25   24.90
  -2  -3  -7  529.35   23.50
  -2  -3  -7  538.35   23.50
   2   3   7  513.15   23.50
  -3  -3  -7   81.29    6.00
  -3  -3  -7   83.59    4.60
  -3  -3  -7   74.39    4.50
  -3  -3  -7   76.69   11.10
   3   3   7   77.09    4.70
  -4  -3  -7  113.99    6.10
  -4  -3  -7  109.49    7.20
  -4  -3  -7  112.39    7.50
   4   3   7  110.19    6.20
   4   3   7  110.49    5.70
   4   3   7  115.89    6.50
   4   3   7  108.09    6.00
  -5  -3  -7   65.49    6.40
  -5  -3  -7   69.79    4.30
   5   3   7   69.39    3.70
   5   3   7   69.89    4.30
   5   3   7   60.39    4.20
  -6  -3  -7    2.60    1.00
  -6  -3  -7    3.40    3.20
   6   3   7    2.50    1.10
   6   3   7    3.00    1.20
  -7  -3  -7   98.69    7.10
   7   3   7  117.99    6.00
   7   3   7  109.39    5.90
  -8  -3  -7   16.30    1.90
   8   3   7   17.00    1.90
   8   3   7   16.30    1.90
   8  -4  -7   31.30    2.10
   8  -4  -7   35.00    2.40
   7  -4  -7    9.90    1.50
   7  -4  -7   14.30    1.60
  -7   4   7   12.00    1.40
   6  -4  -7  300.77   14.20
   6  -4  -7  280.37   13.60
  -6   4   7  293.57   13.70
   5  -4  -7  242.18   11.10
   5  -4  -7  248.78   11.70
   5  -4  -7  252.77   12.20
  -5   4   7  235.18   11.70
  -5   4   7  238.28   11.90
  -5   4   7  253.17   14.30
   4  -4  -7   95.99    5.70
   4  -4  -7   90.09    5.20
   4  -4  -7   82.59    5.00
  -4   4   7   98.19    5.40
  -4   4   7  105.39    5.30
  -4   4   7  106.79    7.50
   3  -4  -7 1000.60   42.40
   3  -4  -7  960.50   41.50
   3  -4  -7  898.71   41.30
  -3   4   7  950.20   41.30
  -3   4   7  871.71   42.70
  -3   4   7 1012.70   44.10
  -3   4   7  930.31   41.90
   2  -4  -7  117.39    6.60
  -2   4   7  111.39    9.30
  -2   4   7  132.19    6.40
  -2   4   7  101.29    8.80
  -2   4   7  119.99    6.10
   1  -4  -7 1081.19   48.10
   1  -4  -7 1130.09   49.50
  -1   4   7 1028.00   49.60
  -1   4   7 1088.29   47.60
  -1   4   7 1130.29   47.70
  -1   4   7 1101.59   50.39
   0  -4  -7 1137.29   48.90
   0  -4  -7 1134.89   47.70
   0  -4  -7 1132.69   47.20
   0   4   7 1076.29   47.20
   0   4   7 1009.90   49.20
   0   4   7 1052.19   46.90
   0   4   7 1014.90   48.80
  -1  -4  -7  856.41   37.10
  -1  -4  -7  813.62   37.10
  -1  -4  -7  846.12   38.60
   1   4   7  827.52   39.20
   1   4   7  871.11   37.20
   1   4   7  840.62   38.70
  -2  -4  -7  220.08    9.60
  -2  -4  -7  180.98   10.80
  -2  -4  -7  178.68    9.40
   2   4   7  192.88   12.40
   2   4   7  198.78    9.60
  -3  -4  -7    6.20    1.20
  -3  -4  -7    3.80    1.20
  -3  -4  -7    6.00    2.20
   3   4   7    4.90    1.20
  -4  -4  -7  670.43   30.90
  -4  -4  -7  677.13   29.30
   4   4   7  629.64   28.90
   4   4   7  632.44   29.40
  -5  -4  -7   46.70    5.40
  -5  -4  -7   60.89    3.80
   5   4   7   50.39    3.60
   5   4   7   54.49    3.10
   5   4   7   50.39    3.60
  -6  -4  -7   37.10    3.00
  -6  -4  -7   46.40    5.70
   6   4   7   37.50    3.10
   6   4   7   35.70    2.90
  -7  -4  -7   87.39    5.70
   7   4   7   84.59    4.80
   7   4   7   84.79    4.90
  -8  -4  -7  253.97   12.50
   8   4   7  280.87   12.30
   8   4   7  271.87   12.40
   8  -5  -7   15.30    1.40
   8  -5  -7   13.90    1.60
   7  -5  -7   21.70    1.90
   7  -5  -7   18.20    2.10
  -7   5   7   17.80    1.70
   6  -5  -7    3.00    1.00
   6  -5  -7    3.40    1.10
  -6   5   7    2.70    0.80
   5  -5  -7   -0.60    0.90
   5  -5  -7    1.70    0.90
   5  -5  -7    0.70    1.80
   5  -5  -7    1.00    0.90
  -5   5   7    1.00    0.70
  -5   5   7    0.90    0.90
  -5   5   7   -1.70    3.00
   4  -5  -7    2.80    1.20
   4  -5  -7    0.20    0.70
   4  -5  -7    0.00    0.80
  -4   5   7   -0.90    0.50
  -4   5   7    0.30    0.70
  -4   5   7   -0.70    1.90
   3  -5  -7  197.08    9.70
   3  -5  -7  208.68   10.50
   3  -5  -7  189.18    9.80
   3  -5  -7  194.88    9.60
  -3   5   7  204.38    9.80
  -3   5   7  202.18    9.70
  -3   5   7  209.98   12.10
   2  -5  -7  297.47   15.20
  -2   5   7  342.97   14.70
  -2   5   7  327.77   17.00
  -2   5   7  320.67   18.20
  -2   5   7  302.57   14.80
   1  -5  -7  598.34   26.40
   1  -5  -7  592.34   28.00
  -1   5   7  569.24   25.90
  -1   5   7  541.75   28.50
  -1   5   7  611.54   25.80
  -1   5   7  568.04   28.00
   0  -5  -7  379.06   18.10
   0  -5  -7  367.56   16.10
   0  -5  -7  336.57   16.40
   0   5   7  342.67   18.70
   0   5   7  325.47   18.00
   0   5   7  363.46   16.00
  -1  -5  -7  880.61   36.70
  -1  -5  -7  813.32   36.80
  -1  -5  -7  785.02   38.30
   1   5   7  902.81   38.80
   1   5   7  802.72   36.70
   1   5   7  811.92   38.90
  -2  -5  -7   45.70    4.60
  -2  -5  -7   44.80    3.50
  -2  -5  -7   59.99    3.50
   2   5   7   53.49    6.50
   2   5   7   55.29    3.60
  -3  -5  -7  926.11   41.40
  -3  -5  -7  906.51   39.40
   3   5   7  884.31   39.50
   3   5   7  877.71   39.00
   3   5   7  864.41   39.10
  -4  -5  -7  124.89    8.60
  -4  -5  -7  144.59    7.30
  -4  -5  -7  145.99    7.20
   4   5   7  129.99    6.70
   4   5   7  124.49    6.70
   4   5   7  138.49    6.90
  -5  -5  -7  933.51   40.80
  -5  -5  -7  887.41   42.80
   5   5   7  929.61   40.20
   5   5   7  897.51   40.80
   5   5   7  953.70   40.70
  -6  -5  -7  214.08   10.60
   6   5   7  210.38   10.20
   6   5   7  212.08   10.30
  -7  -5  -7    1.80    1.00
   7   5   7   -0.80    0.90
   7   5   7    1.10    1.00
  -8  -5  -7    9.00    1.20
   7  -6  -7    8.20    1.40
   7  -6  -7   11.40    2.10
  -7   6   7    7.50    1.50
   6  -6  -7   -0.10    1.10
   6  -6  -7    1.90    0.90
   6  -6  -7   -1.40    1.30
  -6   6   7    0.80    0.60
   5  -6  -7    4.20    1.90
   5  -6  -7    9.00    1.60
   5  -6  -7    6.40    1.30
  -5   6   7    9.10    4.00
  -5   6   7    8.00    1.20
  -5   6   7    6.00    1.20
   4  -6  -7    0.90    1.00
  -4   6   7    5.10    2.70
  -4   6   7    0.70    0.70
   3  -6  -7   32.80    2.80
   3  -6  -7   40.10    2.80
   3  -6  -7   35.10    2.70
  -3   6   7   27.90    4.70
  -3   6   7   40.30    2.80
  -3   6   7   38.20    2.70
   2  -6  -7    4.20    1.00
   2  -6  -7    2.80    1.20
  -2   6   7    3.30    0.80
  -2   6   7    2.70    1.90
   1  -6  -7    0.60    0.90
  -1   6   7    0.50    1.90
  -1   6   7    1.40    0.60
   0  -6  -7 1695.43   71.19
   0  -6  -7 1661.03   69.29
   0  -6  -7 1555.64   69.29
   0   6   7 1695.03   71.49
   0   6   7 1595.34   68.99
   0   6   7 1455.95   71.19
   0   6   7 1465.95   68.69
  -1  -6  -7   65.79    3.90
  -1  -6  -7   72.69    6.10
  -1  -6  -7   63.99    4.40
   1   6   7   60.49    7.20
   1   6   7   64.19    4.20
   1   6   7   67.59    4.10
   1   6   7   73.49    8.10
  -2  -6  -7  113.29    6.20
  -2  -6  -7  107.59    8.10
   2   6   7  126.19   11.10
   2   6   7  119.99    6.30
  -3  -6  -7    6.80    1.40
  -3  -6  -7    8.00    1.30
  -3  -6  -7    4.40    2.40
  -4  -6  -7  118.99    8.90
  -4  -6  -7  132.79    7.00
  -4  -6  -7  136.49    7.00
   4   6   7  135.79    6.60
   4   6   7  129.69    6.70
   4   6   7  121.69    6.50
  -5  -6  -7  231.98   11.70
  -5  -6  -7  211.98   13.10
  -5  -6  -7  233.58   11.30
   5   6   7  221.08   10.70
   5   6   7  231.98   10.90
  -6  -6  -7  397.46   18.50
  -6  -6  -7  410.26   18.80
  -6  -6  -7  406.76   21.20
   6   6   7  401.16   18.20
   6   6   7  399.46   18.40
  -7  -6  -7    2.40    0.90
   7   6   7    0.40    0.90
   7   6   7    1.50    1.00
   8   6   7    2.80    0.80
   8   6   7    3.30    0.90
   7  -7  -7   47.10    3.00
   7  -7  -7   48.60    3.00
  -7   7   7   46.00    2.80
   6  -7  -7   25.50    2.30
   6  -7  -7   22.60    3.00
   6  -7  -7   22.80    2.40
  -6   7   7   24.60    2.10
   5  -7  -7   20.50    2.90
   5  -7  -7   19.90    2.20
  -5   7   7   17.50    1.90
  -5   7   7   17.60    1.90
   4  -7  -7    2.30    1.20
   4  -7  -7   -0.20    0.70
   4  -7  -7    1.20    1.30
  -4   7   7   -0.90    3.10
  -4   7   7    2.00    0.80
  -4   7   7    0.50    0.70
   3  -7  -7    0.60    0.80
   3  -7  -7    1.20    1.00
   3  -7  -7    0.90    1.20
  -3   7   7    0.80    0.60
  -3   7   7    2.50    0.80
  -3   7   7   -2.10    2.90
   2  -7  -7  238.98   12.20
   2  -7  -7  247.98   12.50
   2  -7  -7  284.97   12.60
  -2   7   7  269.87   12.60
  -2   7   7  267.47   15.30
  -2   7   7  273.37   12.50
   1  -7  -7    0.20    1.10
   1  -7  -7    0.60    1.00
   1  -7  -7    3.70    1.00
  -1   7   7    1.90    0.80
  -1   7   7    3.80    0.90
  -1   7   7    3.60    2.80
   0  -7  -7  474.25   21.20
   0  -7  -7  449.06   21.30
   0  -7  -7  498.05   23.80
   0  -7  -7  464.25   20.80
   0  -7  -7  433.76   20.90
   0   7   7  516.35   24.00
   0   7   7  426.96   20.70
   0   7   7  480.85   26.50
   0   7   7  456.65   21.00
  -1  -7  -7   45.90    3.60
  -1  -7  -7   47.30    3.10
  -1  -7  -7   48.40    3.20
  -1  -7  -7   46.50    5.80
   1   7   7   45.10    6.40
   1   7   7   46.20    3.30
   1   7   7   45.30    3.10
   1   7   7   33.60    7.50
   1   7   7   50.39    3.20
  -2  -7  -7   11.80    3.30
  -2  -7  -7   18.50    1.90
  -2  -7  -7   16.20    2.90
   2   7   7   15.30    1.90
   2   7   7   19.50    2.00
  -3  -7  -7   -1.70    2.60
  -3  -7  -7   -0.20    0.80
  -3  -7  -7   -0.10    0.90
   3   7   7    1.50    0.90
   3   7   7    2.00    1.00
   3   7   7    0.50    0.70
  -4  -7  -7   59.19    3.90
  -4  -7  -7   59.49    4.00
  -4  -7  -7   48.30    6.00
   4   7   7   61.09    3.70
   4   7   7   61.89    3.90
   4   7   7   59.69    3.70
  -5  -7  -7    0.00    3.40
  -5  -7  -7    4.80    1.40
  -5  -7  -7    4.30    1.10
   5   7   7    4.30    1.30
   5   7   7    5.00    1.30
   5   7   7    3.30    0.90
  -6  -7  -7  116.29    6.40
  -6  -7  -7  111.09    6.20
   6   7   7  113.99    5.90
   6   7   7  114.49    6.10
  -7  -7  -7    5.50    1.10
   7   7   7    4.70    1.10
   7   7   7    7.10    1.20
  -8  -7  -7   43.10    3.00
   8   7   7   56.49    2.90
   7  -8  -7   60.09    3.50
   7  -8  -7   53.29    3.20
  -7   8   7   63.19    3.70
   6  -8  -7   25.60    2.30
   6  -8  -7   26.20    2.80
   6  -8  -7   26.90    2.50
  -6   8   7   21.30    2.20
  -6   8   7   28.00    2.10
   5  -8  -7   31.80    2.80
   5  -8  -7   31.80    2.80
   5  -8  -7   27.90    3.30
  -5   8   7   28.50    2.40
   4  -8  -7  152.68    7.70
   4  -8  -7  162.28    8.10
   4  -8  -7  153.78    7.80
  -4   8   7  151.58    7.90
  -4   8   7  138.39   12.20
  -4   8   7  155.08    7.90
   3  -8  -7   50.79    3.70
   3  -8  -7   54.39    3.90
   3  -8  -7   55.99    3.70
  -3   8   7   57.59    3.70
  -3   8   7   56.79    3.70
  -3   8   7   52.19    7.30
   2  -8  -7   64.19    4.10
   2  -8  -7   62.59    4.10
   2  -8  -7   63.09    4.20
  -2   8   7   59.39    8.00
  -2   8   7   60.79    4.00
   1  -8  -7   28.90    2.70
   1  -8  -7   34.20    2.80
  -1   8   7   36.70    3.10
  -1   8   7   34.00    2.50
  -1   8   7   33.50    2.70
  -1   8   7   32.20    5.30
   0  -8  -7  136.39    7.10
   0  -8  -7  139.89    7.30
   0   8   7  125.79    6.80
   0   8   7  135.39    7.20
   0   8   7  133.19    7.10
   0   8   7  162.08   11.40
  -1  -8  -7  192.18    9.60
  -1  -8  -7  185.78    9.30
  -1  -8  -7  173.68   12.70
  -1  -8  -7  190.28    9.40
   1   8   7  186.88    9.30
   1   8   7  192.98    9.40
  -2  -8  -7  338.77   16.10
  -2  -8  -7  342.17   15.70
  -2  -8  -7  331.07   15.60
   2   8   7  350.86   15.60
   2   8   7  300.17   14.90
   2   8   7  333.67   15.30
  -3  -8  -7    9.70    1.50
  -3  -8  -7    9.00    1.60
  -3  -8  -7   11.20    4.20
   3   8   7    9.70    1.40
   3   8   7    8.60    1.40
  -4  -8  -7   62.99    5.80
  -4  -8  -7   67.19    4.40
  -4  -8  -7   70.99    7.80
   4   8   7   70.79    4.00
   4   8   7   65.89    4.00
  -5  -8  -7   16.80    2.20
  -5  -8  -7   14.10    5.10
  -5  -8  -7   23.70    2.20
   5   8   7   17.00    1.70
   5   8   7   21.70    2.40
   5   8   7   23.50    2.30
  -6  -8  -7    2.80    1.20
   6   8   7    1.00    1.30
   6   8   7    3.40    1.10
  -7  -8  -7    2.80    0.90
   7   8   7    3.80    0.90
  -8  -8  -7  160.98    7.70
   8   8   7  161.68    7.40
   6  -9  -7   34.10    2.40
   6  -9  -7   31.00    2.70
  -6   9   7   31.00    2.20
  -6   9   7   29.30    2.20
   5  -9  -7  280.17   13.30
   5  -9  -7  302.37   14.30
   5  -9  -7  283.07   13.60
  -5   9   7  295.67   13.50
  -5   9   7  282.77   13.40
   4  -9  -7  269.87   13.10
   4  -9  -7  258.57   12.60
   4  -9  -7  278.97   12.80
  -4   9   7  280.87   13.00
   3  -9  -7  214.88   10.60
   3  -9  -7  204.98   10.20
   3  -9  -7  221.68   10.40
  -3   9   7  199.88   15.30
  -3   9   7  214.98   10.40
  -3   9   7  199.48   10.30
   2  -9  -7  175.88    8.80
   2  -9  -7  151.98    8.50
  -2   9   7  191.38   13.90
  -2   9   7  168.88    8.70
  -2   9   7  173.98    8.60
   1  -9  -7  427.46   19.60
   1  -9  -7  411.46   19.20
  -1   9   7  411.56   19.50
  -1   9   7  431.16   19.50
  -1   9   7  416.26   19.30
  -1   9   7  434.86   23.90
   0  -9  -7  818.92   37.90
   0  -9  -7  837.42   38.20
   0   9   7  853.01   37.70
   0   9   7  903.71   38.00
   0   9   7  892.31   42.50
   0   9   7  836.82   38.00
  -1  -9  -7  918.41   37.90
  -1  -9  -7  863.51   38.00
  -1  -9  -7  867.31   38.30
  -1  -9  -7  774.22   41.80
   1   9   7  843.62   38.00
   1   9   7  850.41   37.80
  -2  -9  -7  650.93   29.20
  -2  -9  -7  689.43   34.60
  -2  -9  -7  611.44   28.80
  -2  -9  -7  662.43   29.30
   2   9   7  630.74   29.20
   2   9   7  627.54   28.60
  -3  -9  -7  367.36   17.20
  -3  -9  -7  343.97   20.80
  -3  -9  -7  373.16   17.40
   3   9   7  349.27   16.60
   3   9   7  389.66   17.10
  -4  -9  -7  127.29    7.20
  -4  -9  -7  146.19    7.30
  -4  -9  -7  158.98   13.20
   4   9   7  125.89    6.90
   4   9   7  133.69    6.80
  -5  -9  -7  419.46   20.50
  -5  -9  -7  491.45   20.60
   5   9   7  426.76   20.00
  -6  -9  -7  223.58   10.40
  -6  -9  -7  202.18   10.50
   6   9   7  216.78   10.60
   6   9   7  218.28   10.00
  -7  -9  -7    5.10    1.20
  -7  -9  -7    4.10    1.00
   7   9   7    6.30    1.00
   5 -10  -7    0.20    0.90
   5 -10  -7    1.20    1.00
  -5  10   7    0.60    0.60
  -5  10   7    1.60    0.80
   4 -10  -7  281.17   13.00
   4 -10  -7  284.77   13.30
  -4  10   7  286.47   13.40
  -4  10   7  282.17   13.30
   3 -10  -7    4.20    1.00
   3 -10  -7    2.10    1.20
  -3  10   7    2.70    1.00
  -3  10   7    4.60    1.20
   2 -10  -7 1076.59   47.50
  -2  10   7 1133.29   47.50
  -2  10   7 1020.20   47.30
   1 -10  -7   19.80    2.00
   1 -10  -7   18.50    2.20
  -1  10   7   17.10    2.10
  -1  10   7   16.10    1.90
  -1  10   7   28.00   11.00
  -1  10   7   12.60    1.90
   0 -10  -7  255.57   12.60
   0 -10  -7  264.27   13.00
   0  10   7  255.37   12.80
   0  10   7  277.97   12.80
  -1 -10  -7   -3.00    1.20
  -1 -10  -7   -2.00    1.50
  -1 -10  -7    0.50    1.00
   1  10   7    0.10    0.80
   1  10   7    1.00    1.00
  -2 -10  -7  250.47   21.20
  -2 -10  -7  309.57   14.70
  -2 -10  -7  317.47   14.50
  -2 -10  -7  277.67   14.20
   2  10   7  304.37   14.00
   2  10   7  318.97   14.40
  -3 -10  -7  297.77   13.70
  -3 -10  -7  253.47   13.40
  -3 -10  -7  285.67   20.00
   3  10   7  297.57   13.50
  -4 -10  -7    2.30    1.20
  -4 -10  -7    1.90    1.00
   4  10   7    1.00    1.10
  -5 -10  -7   28.60    2.50
  -5 -10  -7   28.70    2.40
   5  10   7   25.60    2.00
  -6 -10  -7   16.50    1.70
  -6 -10  -7   15.50    1.80
   6  10   7   18.10    2.10
  -7 -10  -7   54.39    3.30
  -7 -10  -7   53.39    3.10
   5 -11  -7    0.70    0.90
  -5  11   7    2.00    0.70
   4 -11  -7    1.60    0.70
  -4  11   7    1.10    0.80
  -4  11   7    2.10    0.80
   3 -11  -7   19.20    1.90
  -3  11   7   15.50    1.80
  -3  11   7   17.90    1.90
   2 -11  -7  138.99    7.20
  -2  11   7  139.69    7.20
  -2  11   7  133.59    7.10
   1 -11  -7    0.40    1.00
   1 -11  -7    2.20    1.10
  -1  11   7    6.00    1.40
  -1  11   7    1.70    1.10
  -1  11   7    3.20    1.00
   0 -11  -7   54.79    4.70
   0 -11  -7   65.09    4.40
   0  11   7   62.19    4.00
   0  11   7   59.99    4.70
  -1 -11  -7    0.40    0.90
  -1 -11  -7    0.80    1.40
   1  11   7   -0.50    0.80
   1  11   7    1.40    0.90
  -2 -11  -7   -0.50    1.20
  -2 -11  -7    4.10    1.70
   2  11   7    2.40    1.00
  -3 -11  -7    7.50    1.40
  -3 -11  -7    8.10    1.40
  -3 -11  -7   10.00    2.00
   3  11   7    7.10    1.40
  -4 -11  -7  145.99    7.50
  -4 -11  -7  131.69    7.30
   4  11   7  150.48    7.20
  -5 -11  -7   -0.30    0.80
  -5 -11  -7   -0.70    0.70
   5  11   7    0.20    0.90
  -6 -11  -7   61.39    3.50
  -6 -11  -7   59.29    3.40
   4 -12  -7   35.80    2.70
  -4  12   7   26.90    2.10
  -4  12   7   38.70    2.80
   3 -12  -7   18.90    1.50
  -3  12   7   15.10    1.60
  -3  12   7   19.50    1.70
   2 -12  -7   92.19    5.00
  -2  12   7   91.19    4.90
  -2  12   7   81.89    4.60
   1 -12  -7   18.70    2.10
  -1  12   7   17.80    2.20
  -1  12   7   20.60    1.90
  -1 -12  -7    1.90    0.90
  -1 -12  -7    1.80    1.00
   1  12   7    1.70    0.90
   1  12   7    1.30    0.90
  -2 -12  -7  143.99    7.80
  -2 -12  -7  148.39    7.50
   2  12   7  151.38    7.60
  -3 -12  -7    6.90    1.80
  -3 -12  -7    6.70    1.20
   3  12   7    5.80    1.10
  -4 -12  -7   66.99    3.80
  -4 -12  -7   68.59    4.60
   4  12   7   67.89    4.00
  -5 -12  -7   23.20    1.80
  -5 -12  -7   20.80    1.80
   5  12   7   24.60    2.10
   2 -13  -7    6.30    0.90
  -2  13   7    5.10    0.90
   1 -13  -7  167.28    8.10
  -1  13   7  160.98    7.90
  -1  13   7  167.48    8.00
   0 -13  -7    3.10    0.90
   0  13   7    2.90    0.90
   0  13   7    3.00    0.80
  -1 -13  -7   49.10    3.20
  -1 -13  -7   49.20    2.90
   1  13   7   47.00    2.80
   1  13   7   50.89    3.20
  -2 -13  -7   19.60    1.70
   2  13   7   23.00    1.90
  -3 -13  -7   62.99    4.50
  -3 -13  -7   77.29    4.10
   3  13   7   83.69    4.10
  -4 -13  -7   24.80    1.90
   4  13   7   26.70    1.70
   2   7  -8   10.10    1.10
   2   7  -8    8.30    1.40
  -2  -7   8   10.20    1.30
   1   7  -8    7.00    1.00
  -1  -7   8    7.00    1.00
  -1  -7   8    7.50    0.90
   0   7  -8   15.40    1.50
   0   7  -8   13.70    1.30
   0  -7   8   12.90    1.50
  -1   7  -8   14.60    1.40
  -1   7  -8   17.20    1.60
   1  -7   8   15.10    1.50
  -2   7  -8   22.70    1.60
   2  -7   8   18.40    1.50
   4   6  -8   12.20    1.10
   4   6  -8   12.40    1.50
  -4  -6   8   14.10    1.40
  -4  -6   8   14.90    1.30
   3   6  -8    0.00    0.80
   3   6  -8    1.10    0.60
  -3  -6   8    0.60    0.60
  -3  -6   8    0.80    0.70
   2   6  -8   26.10    2.70
  -2  -6   8   29.40    2.70
  -2  -6   8   35.90    2.60
  -2  -6   8   28.50    2.30
   1   6  -8  176.08    8.20
   1   6  -8  168.58    8.50
  -1  -6   8  166.88    8.40
  -1  -6   8  177.68    9.40
  -1  -6   8  174.78    8.40
   0   6  -8   15.30    1.60
   0   6  -8   15.30    2.10
   0   6  -8   16.30    2.20
   0  -6   8   13.80    1.50
   0  -6   8   14.50    1.80
  -1   6  -8    1.50    0.70
  -1   6  -8    2.60    0.80
  -1   6  -8    2.70    0.90
   1  -6   8    3.90    1.00
  -2   6  -8   60.09    3.90
  -2   6  -8   68.29    4.80
   2  -6   8   63.89    4.60
  -3   6  -8    0.70    0.60
  -3   6  -8    0.50    0.90
  -3   6  -8   -0.70    1.20
   3  -6   8    0.30    0.50
  -5  -5   8   84.89    4.70
  -5  -5   8   93.79    4.70
  -5  -5   8   90.29    4.60
   4   5  -8   15.70    1.50
   4   5  -8   18.90    2.10
  -4  -5   8   19.70    1.80
  -4  -5   8   18.50    1.60
  -4  -5   8   20.00    1.80
   3   5  -8   13.00    1.50
   3   5  -8   10.10    1.60
  -3  -5   8    9.60    1.40
  -3  -5   8    9.20    1.40
  -3  -5   8   12.20    1.50
   2   5  -8    3.40    1.00
  -2  -5   8    4.50    1.00
  -2  -5   8    4.60    1.10
  -2  -5   8    3.70    1.10
   1   5  -8   22.60    2.20
   1   5  -8   18.50    2.00
  -1  -5   8   20.40    2.00
  -1  -5   8   19.00    2.10
  -1  -5   8   22.20    2.20
   0   5  -8   45.30    3.40
   0   5  -8   46.80    3.30
   0   5  -8   41.20    3.00
   0  -5   8   45.70    3.30
   0  -5   8   39.80    3.00
   0  -5   8   44.30    3.30
  -1   5  -8  139.39    7.70
  -1   5  -8  137.99    7.40
   1  -5   8  148.09    7.50
  -2   5  -8   -0.70    0.60
  -2   5  -8   -2.30    1.30
  -2   5  -8    1.20    0.70
  -2   5  -8    0.20    0.90
   2  -5   8   -0.10    0.60
  -3   5  -8   16.00    1.90
  -3   5  -8   18.70    1.90
  -3   5  -8   17.80    1.90
   3  -5   8   20.50    1.80
  -4   5  -8   65.89    3.90
  -4   5  -8   67.09    4.00
  -4   5  -8   66.29    4.10
   4  -5   8   73.99    3.60
  -5   5  -8    5.30    0.80
  -5   5  -8    5.80    1.10
  -5   5  -8    3.50    0.80
   6   4  -8   13.70    1.50
  -6  -4   8   12.30    1.40
  -6  -4   8   10.10    1.10
  -6  -4   8   10.30    1.10
   5   4  -8    1.70    0.90
   5   4  -8    1.10    0.50
  -5  -4   8    2.30    0.90
  -5  -4   8    0.00    0.60
  -5  -4   8   -0.10    0.50
   4   4  -8    5.60    1.00
   4   4  -8    6.70    1.40
  -4  -4   8    6.10    1.20
  -4  -4   8    6.30    1.20
  -4  -4   8    5.70    1.00
   3   4  -8  101.19    6.20
   3   4  -8  108.89    5.80
  -3  -4   8   98.59    5.70
  -3  -4   8  107.89    5.80
  -3  -4   8  101.69    5.80
   2   4  -8   18.60    2.00
  -2  -4   8   18.60    1.90
  -2  -4   8   16.60    1.90
  -2  -4   8   21.00    2.30
  -2  -4   8   20.70    2.10
   1   4  -8   71.59    4.50
   1   4  -8   62.19    4.20
   1   4  -8   76.49    4.60
  -1  -4   8   69.19    4.50
  -1  -4   8   67.89    4.30
  -1  -4   8   65.59    4.30
   0   4  -8  143.09    7.70
   0   4  -8  150.88    7.90
   0   4  -8  135.59    7.80
   0  -4   8  153.98    7.60
   0  -4   8  144.69    7.60
   0  -4   8  145.49    7.90
  -1   4  -8  142.89    8.40
  -1   4  -8  162.68    8.20
  -1   4  -8  163.08    8.50
  -1   4  -8  156.08    8.30
   1  -4   8  172.78    8.50
   1  -4   8  166.18    8.00
  -2   4  -8  305.97   14.70
  -2   4  -8  319.07   14.50
  -2   4  -8  299.27   14.50
   2  -4   8  291.27   14.40
  -3   4  -8   59.79    3.90
  -3   4  -8   62.59    4.20
  -3   4  -8   61.19    4.00
   3  -4   8   57.49    3.70
  -4   4  -8  173.38    9.40
  -4   4  -8  195.08    9.50
  -4   4  -8  195.18    9.70
   4  -4   8  200.98    9.10
  -5   4  -8    8.10    1.30
  -5   4  -8    9.50    1.30
   5  -4   8   10.50    1.40
  -6   4  -8  167.38    8.40
  -6   4  -8  176.58    9.10
   6  -4   8  187.88    8.10
   6   3  -8   66.79    4.20
  -6  -3   8   71.79    4.10
  -6  -3   8   74.49    3.90
  -6  -3   8   72.09    4.00
   5   3  -8   12.80    1.20
   5   3  -8   12.50    2.00
  -5  -3   8   12.90    1.60
  -5  -3   8   11.20    1.60
  -5  -3   8   12.60    1.50
   4   3  -8  276.97   13.20
   4   3  -8  285.17   14.00
  -4  -3   8  277.67   13.40
  -4  -3   8  278.27   13.30
  -4  -3   8  290.47   13.50
   3   3  -8   23.90    2.80
   3   3  -8   23.40    2.20
  -3  -3   8   24.10    2.20
  -3  -3   8   22.00    2.10
  -3  -3   8   22.70    2.30
   2   3  -8 2361.26   98.89
   2   3  -8 2372.86   98.39
   2   3  -8 2252.37   98.69
  -2  -3   8 2207.78  102.99
  -2  -3   8 2383.86   98.79
  -2  -3   8 2077.19   98.29
  -2  -3   8 2286.27   98.89
  -2  -3   8 2261.17   98.59
   1   3  -8   99.19    5.90
   1   3  -8  100.39    5.80
   1   3  -8   91.69    5.50
  -1  -3   8  102.39    5.60
  -1  -3   8   94.79    5.70
  -1  -3   8   93.29    5.50
   0   3  -8  953.20   41.20
   0   3  -8  940.91   41.40
   0   3  -8  949.11   41.90
   0  -3   8  929.41   41.30
   0  -3   8  866.91   40.90
  -1   3  -8  391.96   18.00
  -1   3  -8  419.76   24.00
  -1   3  -8  399.16   18.30
  -1   3  -8  385.16   18.30
  -1   3  -8  407.66   18.20
   1  -3   8  346.57   19.20
   1  -3   8  389.36   18.10
   1  -3   8  363.56   17.70
  -2   3  -8  259.37   17.50
  -2   3  -8  222.68   11.60
  -2   3  -8  229.28   11.80
  -2   3  -8  241.08   11.70
   2  -3   8  238.08   11.50
  -3   3  -8  146.09    7.70
  -3   3  -8  146.19    7.70
  -3   3  -8  144.99    7.90
   3  -3   8  132.39    7.60
   3  -3   8  146.59    7.50
  -4   3  -8    0.50    0.80
  -4   3  -8    0.40    0.90
  -4   3  -8    0.70    1.00
   4  -3   8   -0.20    0.60
   4  -3   8    0.60    1.20
  -5   3  -8   22.90    2.10
  -5   3  -8   17.60    2.00
  -5   3  -8   19.40    2.30
   5  -3   8   22.40    2.30
   5  -3   8   24.60    2.20
  -6   3  -8    0.50    1.00
  -6   3  -8   -0.30    1.00
  -6   3  -8    0.30    0.80
   6  -3   8   -1.20    0.70
   7   2  -8    2.40    0.90
   7   2  -8    0.40    0.60
  -7  -2   8    1.30    0.50
   6   2  -8    3.00    0.70
  -6  -2   8    2.40    0.70
  -6  -2   8    2.60    0.80
  -6  -2   8    3.30    0.90
   5   2  -8  173.18    8.80
   5   2  -8  197.78    9.00
   5   2  -8  185.58    9.90
  -5  -2   8  185.78    9.60
  -5  -2   8  195.88    9.40
   4   2  -8  159.08    8.00
   4   2  -8  149.59    8.80
  -4  -2   8  160.18    8.20
  -4  -2   8  168.98    8.30
   3   2  -8    4.40    1.10
   3   2  -8    6.50    1.60
  -3  -2   8    5.70    1.30
  -3  -2   8    5.00    1.20
  -3  -2   8    3.30    0.90
  -3  -2   8    2.20    4.80
   2   2  -8   17.40    2.20
   2   2  -8   19.40    2.30
   2   2  -8   16.80    2.00
  -2  -2   8   19.50    2.10
  -2  -2   8   16.00    2.10
  -2  -2   8   17.40    5.20
  -2  -2   8   16.40    1.90
  -2  -2   8   17.60    1.80
  -1  -2   8   20.70    5.70
  -1  -2   8   33.90   11.30
   0   2  -8    2.10    0.80
   0   2  -8    0.10    1.00
   0   2  -8    1.10    0.80
   0   2  -8   -0.50    0.80
   0  -2   8    1.60    0.80
   0  -2   8   -0.60    0.90
   0  -2   8    0.10    0.80
  -1   2  -8  146.39    7.80
  -1   2  -8  155.98   11.60
   1  -2   8  130.39    7.50
   1  -2   8  146.69    7.60
  -2   2  -8  171.48    8.20
  -2   2  -8  133.59   11.50
  -2   2  -8  153.38    8.20
  -2   2  -8  135.59    7.90
   2  -2   8  143.49    7.80
   2  -2   8  156.08    8.00
  -3   2  -8  297.07   14.70
  -3   2  -8  341.77   15.00
  -3   2  -8  304.47   14.90
  -3   2  -8  268.77   18.00
   3  -2   8  322.37   14.60
   3  -2   8  298.97   14.50
  -4   2  -8    0.80    1.10
  -4   2  -8    0.20    1.00
  -4   2  -8    6.40    4.80
  -4   2  -8    1.00    0.90
   4  -2   8   -2.20    1.30
   4  -2   8    0.50    1.30
   4  -2   8    0.70    0.70
  -5   2  -8   83.09    4.90
  -5   2  -8   78.49    4.70
  -5   2  -8   79.89    5.00
   5  -2   8   79.59    4.60
   5  -2   8   83.09    4.90
   5  -2   8   72.49    4.00
  -6   2  -8   40.60    2.80
  -6   2  -8   34.90    2.90
  -6   2  -8   32.90    2.70
   6  -2   8   33.90    3.20
   6  -2   8   38.10    2.90
  -7   2  -8   53.69    3.30
   7  -2   8   59.49    3.90
   7  -2   8   62.89    3.30
   7   1  -8   71.79    3.70
   7   1  -8   71.79    4.20
  -7  -1   8   70.89    3.90
   6   1  -8    8.30    1.20
   6   1  -8    8.20    1.60
  -6  -1   8    6.40    1.10
  -6  -1   8    7.80    1.40
  -6  -1   8    6.20    1.10
   5   1  -8   71.59    4.20
   5   1  -8   75.69    4.40
   5   1  -8   80.99    5.30
  -5  -1   8   82.79    4.70
  -5  -1   8   84.19    4.70
  -5  -1   8   80.39    4.70
   4   1  -8    0.30    0.70
   4   1  -8   -0.30    1.20
   4   1  -8    0.00    0.80
   4   1  -8   -1.00    0.90
  -4  -1   8    0.00    0.80
  -4  -1   8   -0.20    0.50
  -4  -1   8    0.40    4.10
  -4  -1   8    0.90    0.80
   3   1  -8   26.90    2.30
   3   1  -8   25.70    2.90
  -3  -1   8   23.40    2.20
  -3  -1   8   25.20    2.20
  -3  -1   8   24.60    2.40
  -3  -1   8   27.00    4.60
   2   1  -8   66.59    5.00
   2   1  -8   76.69    4.90
   2   1  -8   73.49    4.40
   2   1  -8   78.99    4.60
  -2  -1   8   71.99    4.40
  -2  -1   8   73.29    4.40
  -2  -1   8   74.89    4.80
  -2  -1   8   62.79    7.00
  -2  -1   8   88.69   11.70
  -2  -1   8   70.59    4.20
   1   1  -8  226.48   11.10
   1   1  -8  208.48   10.90
   1   1  -8  234.48   11.30
  -1  -1   8  215.48   10.60
  -1  -1   8  232.38   11.20
  -1  -1   8  233.38   10.90
  -1  -1   8  237.18   13.90
  -1  -1   8  218.98   10.90
  -1  -1   8  201.58   17.60
   0   1  -8   17.10    5.30
   0   1  -8   32.90    2.80
   0   1  -8   33.00    2.70
   0   1  -8   34.30    2.70
   0  -1   8   28.40    2.50
   0  -1   8   30.70    2.50
   0  -1   8   26.80    5.50
   0  -1   8   30.30    2.30
   0  -1   8   35.50    2.80
   0  -1   8   20.50    7.90
  -1   1  -8   99.79    6.00
  -1   1  -8  119.59    6.20
  -1   1  -8  114.69    6.30
  -1   1  -8  108.79    8.80
  -1   1  -8  113.19    6.00
   1  -1   8   88.99    5.70
   1  -1   8  105.89    6.00
  -2   1  -8   54.99    6.80
  -2   1  -8   56.19    3.60
  -2   1  -8   50.29    3.50
  -2   1  -8   53.89    3.70
   2  -1   8   46.40    3.40
   2  -1   8   44.20    3.30
   2  -1   8   40.80    3.40
  -3   1  -8   23.10    4.60
  -3   1  -8   19.00    2.40
  -3   1  -8   22.90    2.30
  -3   1  -8   18.60    2.30
   3  -1   8   13.20    2.00
   3  -1   8   16.40    2.40
   3  -1   8   15.10    2.20
  -4   1  -8    4.70    1.40
  -4   1  -8    6.20    1.30
  -4   1  -8    6.70    4.30
  -4   1  -8    4.20    1.40
   4  -1   8    5.70    1.60
   4  -1   8    4.60    1.40
   4  -1   8    6.80    1.20
  -5   1  -8  150.78    8.10
  -5   1  -8  151.08    8.10
   5  -1   8  151.78    8.40
   5  -1   8  149.79    8.30
  -6   1  -8   19.30    2.10
  -6   1  -8   24.50    2.50
   6  -1   8   21.10    2.30
   6  -1   8   24.60    2.30
  -7   1  -8    0.20    0.70
   7  -1   8    0.30    0.90
   7  -1   8    1.80    0.80
   7   0  -8  175.08    8.00
   7   0  -8  164.78    8.50
  -7   0   8  171.88    8.60
   6   0  -8   17.00    2.30
   6   0  -8   19.10    1.70
  -6   0   8   20.50    1.80
  -6   0   8   14.30    1.80
  -6   0   8   17.00    1.90
   5   0  -8    2.60    0.90
   5   0  -8    2.10    0.70
   5   0  -8    1.40    1.10
  -5   0   8    2.20    0.90
  -5   0   8    1.70    0.70
  -5   0   8    2.20    0.80
   4   0  -8   40.20    2.80
   4   0  -8   38.20    3.60
   4   0  -8   38.80    2.70
   4   0  -8   47.40    4.00
  -4   0   8   37.30    2.80
  -4   0   8   39.20    2.90
  -4   0   8   39.00    3.00
  -4   0   8   43.20    5.90
   3   0  -8    6.30    1.80
   3   0  -8    4.40    1.20
   3   0  -8    3.50    0.90
  -3   0   8   16.00    9.00
  -3   0   8    4.80    1.20
  -3   0   8    4.40    0.90
  -3   0   8    3.40    0.80
   2   0  -8   59.29    3.70
   2   0  -8   48.40    5.10
   2   0  -8   54.39    3.90
  -2   0   8   37.70    8.10
  -2   0   8   60.09    3.60
  -2   0   8   57.59    3.80
  -2   0   8   57.29    3.60
  -2   0   8   51.49    6.10
   1   0  -8   -0.10    0.80
   1   0  -8    0.80    0.80
  -1   0   8   -0.80    0.80
  -1   0   8    1.30    0.80
  -1   0   8   -1.90    2.40
  -1   0   8    0.80    0.70
  -1   0   8    6.30    6.00
  -1   0   8    0.90    0.50
   0   0  -8  699.13   32.40
   0   0  -8  673.83   29.90
   0   0  -8  652.93   33.40
   0   0  -8  660.53   29.80
   0   0  -8  659.03   29.50
   0   0   8  652.43   32.10
   0   0   8  616.44   29.70
   0   0   8  686.63   29.30
   0   0   8  671.73   33.00
   0   0   8  651.63   29.60
   0   0   8  669.23   29.50
  -1   0  -8   21.20    2.10
  -1   0  -8   20.50    2.10
  -1   0  -8   22.20    2.20
  -1   0  -8   20.50    4.10
  -1   0  -8   21.40    7.20
   1   0   8   21.60    2.10
   1   0   8   22.20    2.20
  -2   0  -8   67.49    4.10
  -2   0  -8   56.79    4.00
  -2   0  -8   66.49    6.60
  -2   0  -8   59.29    4.00
   2   0   8   67.19    4.00
   2   0   8   61.39    4.00
   2   0   8   61.59    4.00
  -3   0  -8   -0.50    0.90
  -3   0  -8    3.90    2.70
  -3   0  -8   -0.70    0.90
  -3   0  -8   -0.50    0.90
   3   0   8    0.50    1.20
   3   0   8   -0.40    1.50
   3   0   8   -0.50    0.70
   3   0   8   -0.30    1.10
  -4   0  -8  424.76   19.30
  -4   0  -8  372.96   21.40
  -4   0  -8  423.36   20.70
  -4   0  -8  415.06   19.20
   4   0   8  417.86   20.00
   4   0   8  404.66   18.60
   4   0   8  408.26   19.20
  -5   0  -8    4.60    1.30
  -5   0  -8    3.20    1.30
  -5   0  -8    5.70    1.30
  -5   0  -8   12.20    4.20
   5   0   8    6.90    1.00
   5   0   8    6.90    1.50
   5   0   8    2.80    1.40
  -6   0  -8   46.80    3.40
  -6   0  -8   34.80    3.20
  -6   0  -8   45.80    3.30
   6   0   8   41.30    3.20
   6   0   8   44.50    3.20
  -7   0  -8   15.70    1.80
   7   0   8   16.30    1.90
   7   0   8   14.30    2.00
   8   0   8   72.19    3.70
   8   0   8   72.99    3.80
   7  -1  -8    2.90    0.90
   7  -1  -8    1.10    0.60
  -7   1   8    0.30    0.50
   6  -1  -8   15.30    1.60
   6  -1  -8   14.30    2.20
  -6   1   8   18.30    1.90
  -6   1   8   16.90    1.90
  -6   1   8   16.80    2.20
   5  -1  -8   83.29    4.60
   5  -1  -8   84.89    5.60
   5  -1  -8   88.59    4.90
  -5   1   8   86.69    4.90
  -5   1   8   85.69    8.90
  -5   1   8   87.49    5.00
  -5   1   8   91.89    5.00
   4  -1  -8  106.19    5.90
   4  -1  -8  111.59    6.90
   4  -1  -8  109.79    6.70
  -4   1   8  115.69    9.00
  -4   1   8  112.39    6.10
  -4   1   8  115.89    6.10
  -4   1   8  115.89    6.20
   3  -1  -8  442.66   20.30
   3  -1  -8  424.06   20.80
   3  -1  -8  427.86   20.40
   3  -1  -8  451.45   21.00
  -3   1   8  479.85   20.40
  -3   1   8  469.15   20.40
  -3   1   8  438.96   20.40
  -3   1   8  457.45   23.40
  -3   1   8  410.96   27.70
   2  -1  -8   14.10    1.90
   2  -1  -8   13.90    1.70
   2  -1  -8   17.90    2.20
  -2   1   8   14.30    1.50
  -2   1   8   17.30    1.80
  -2   1   8   16.90    6.40
  -2   1   8   11.30    3.00
  -2   1   8   13.40    1.60
   1  -1  -8  503.75   21.50
   1  -1  -8  465.75   21.20
   1  -1  -8  473.85   21.30
  -1   1   8  465.05   21.10
  -1   1   8  424.96   25.20
  -1   1   8  463.25   21.10
  -1   1   8  451.05   25.10
  -1   1   8  444.46   23.70
  -1   1   8  472.35   20.90
   0  -1  -8  192.58   13.00
   0  -1  -8  179.38    9.20
   0  -1  -8  172.18    9.00
   0  -1  -8  191.58    9.00
   0  -1  -8  181.58   11.30
   0   1   8  178.08    8.70
   0   1   8  188.08    9.00
   0   1   8  183.38    9.20
   0   1   8  181.38   12.90
   0   1   8  181.78   11.30
  -1  -1  -8  333.17   20.10
  -1  -1  -8  338.17   15.50
  -1  -1  -8  334.07   17.60
  -1  -1  -8  333.97   15.50
  -1  -1  -8  318.17   15.60
   1   1   8  345.37   15.50
   1   1   8  321.17   15.50
  -2  -1  -8   21.90    8.20
  -2  -1  -8   13.00    1.70
  -2  -1  -8   12.40    1.80
   2   1   8   13.00    1.90
   2   1   8   14.20    1.90
  -3  -1  -8   98.69    5.50
  -3  -1  -8  100.29    5.50
  -3  -1  -8  100.89    5.60
   3   1   8   95.49    5.80
   3   1   8   91.59    5.60
   3   1   8   85.69    5.50
   3   1   8   92.29    5.20
  -4  -1  -8  464.75   22.00
  -4  -1  -8  493.25   24.30
  -4  -1  -8  478.25   22.10
  -4  -1  -8  515.45   22.30
   4   1   8  484.95   21.80
   4   1   8  470.55   22.20
   4   1   8  463.45   21.80
   4   1   8  477.05   21.60
  -5  -1  -8  713.23   33.30
  -5  -1  -8  741.83   35.60
  -5  -1  -8  768.62   33.40
  -5  -1  -8  708.43   33.20
   5   1   8  804.52   32.60
   5   1   8  744.23   33.00
   5   1   8  715.03   33.00
  -6  -1  -8    5.40    1.80
  -6  -1  -8    6.40    1.30
  -7  -1  -8   67.19    4.30
   7   1   8   73.59    4.20
   7   1   8   72.59    4.30
   8   1   8   -0.80    0.60
   8   1   8   -0.90    0.70
  -7   2   8  305.97   14.00
   6  -2  -8   44.50    2.90
   6  -2  -8   41.00    3.40
  -6   2   8   44.10    3.00
  -6   2   8   39.80    2.90
   5  -2  -8  244.98   11.70
   5  -2  -8  234.68   11.30
   5  -2  -8  251.67   12.40
  -5   2   8  239.58   11.60
  -5   2   8  246.38   11.80
  -5   2   8  254.57   15.70
  -5   2   8  248.48   11.80
   4  -2  -8   24.90    3.10
   4  -2  -8   20.50    2.60
   4  -2  -8   21.20    2.00
   4  -2  -8   22.50    2.90
  -4   2   8   22.70    2.00
  -4   2   8   24.80    4.30
  -4   2   8   21.90    2.00
  -4   2   8   24.80    2.20
   3  -2  -8 1672.93   72.39
   3  -2  -8 1503.55   71.59
  -3   2   8 1629.74   71.69
  -3   2   8 1592.04   78.29
  -3   2   8 1743.53   71.69
  -3   2   8 1654.33   74.39
  -3   2   8 1738.33   71.69
   2  -2  -8   90.09    6.10
   2  -2  -8   99.19    6.20
  -2   2   8   96.99    7.40
  -2   2   8   92.59    5.30
  -2   2   8   88.99   10.90
  -2   2   8  100.69    5.20
   1  -2  -8   25.60    2.40
   1  -2  -8   31.00    5.80
  -1   2   8   35.60    5.00
  -1   2   8   32.70    6.20
  -1   2   8   29.50    2.30
  -1   2   8   29.80    2.10
  -1   2   8   27.70    5.20
   0  -2  -8   47.30    6.60
   0  -2  -8   60.09    3.50
   0  -2  -8   46.80    3.40
   0   2   8   58.89    7.00
   0   2   8   45.80    5.50
   0   2   8   47.10    3.20
   0   2   8   39.10    8.00
   0   2   8   51.29    3.10
  -1  -2  -8  273.67   12.60
  -1  -2  -8  280.57   12.80
  -1  -2  -8  266.97   16.90
  -1  -2  -8  247.78   14.30
   1   2   8  269.27   15.00
   1   2   8  241.98   14.60
   1   2   8  260.37   12.50
  -2  -2  -8  207.38   10.50
  -2  -2  -8  214.08   10.50
  -2  -2  -8  228.78   17.80
  -2  -2  -8  217.98   10.50
  -2  -2  -8  204.58   12.20
   2   2   8  223.48   10.50
   2   2   8  205.38   10.30
  -3  -2  -8  266.37   14.40
  -3  -2  -8  247.28   12.30
  -3  -2  -8  242.28   13.20
  -3  -2  -8  260.57   12.30
   3   2   8  260.37   12.00
   3   2   8  245.98   11.90
   3   2   8  247.38   12.30
  -4  -2  -8  355.96   16.50
  -4  -2  -8  376.76   18.90
  -4  -2  -8  356.76   16.50
  -4  -2  -8  335.67   16.40
   4   2   8  344.87   16.10
   4   2   8  355.96   16.70
   4   2   8  346.57   16.00
   4   2   8  336.97   16.20
  -5  -2  -8    1.80    1.40
  -5  -2  -8    4.50    1.50
  -5  -2  -8    3.20    1.70
   5   2   8    3.30    1.00
   5   2   8    3.10    1.30
   5   2   8    2.20    1.30
  -6  -2  -8  157.28    8.60
   6   2   8  174.58    8.60
   6   2   8  173.28    8.60
  -7  -2  -8   21.40    2.10
   7   2   8   27.60    2.40
   7   2   8   24.90    2.40
   8   2   8   72.99    3.90
   8   2   8   72.59    3.90
   7  -3  -8    0.30    0.60
  -7   3   8    0.10    0.60
   6  -3  -8  124.89    6.50
   6  -3  -8  126.79    6.90
  -6   3   8  124.99    6.60
  -6   3   8  132.19    6.60
   5  -3  -8   53.29    3.20
   5  -3  -8   53.49    3.40
   5  -3  -8   51.39    4.00
  -5   3   8   56.89    3.60
  -5   3   8   63.29    9.10
  -5   3   8   51.99    3.50
   4  -3  -8   40.80    2.90
   4  -3  -8   43.80    2.90
   4  -3  -8   48.60    3.70
   4  -3  -8   37.20    3.60
  -4   3   8   41.30    3.10
  -4   3   8   42.50    2.90
  -4   3   8   46.70    5.50
  -4   3   8   44.90    3.00
   3  -3  -8  125.49    7.10
   3  -3  -8  117.99    6.30
   3  -3  -8  113.49    7.10
   3  -3  -8  109.99    6.30
  -3   3   8  123.89   14.40
  -3   3   8  133.19    6.60
  -3   3   8  129.69    8.90
  -3   3   8  126.29    6.40
  -3   3   8  124.89    6.40
   2  -3  -8   28.30    2.30
   2  -3  -8   23.80    3.90
  -2   3   8   30.50    2.40
  -2   3   8   24.80    3.90
  -2   3   8   29.70    2.30
  -2   3   8   26.30    2.20
   1  -3  -8   96.69    5.60
   1  -3  -8  104.99    8.70
  -1   3   8   85.29    9.10
  -1   3   8   94.89    5.10
  -1   3   8   97.89    5.20
  -1   3   8   96.79    7.30
   0  -3  -8    4.70    2.80
   0  -3  -8    4.60    1.10
   0  -3  -8   11.30    4.90
   0  -3  -8    3.80    1.00
   0   3   8    5.20    0.90
   0   3   8    5.50    4.30
   0   3   8    7.70    1.20
   0   3   8    9.80    2.70
  -1  -3  -8   56.89    8.00
  -1  -3  -8   68.39    6.20
  -1  -3  -8   83.59    4.60
  -1  -3  -8   76.09    4.40
   1   3   8   70.89    4.40
   1   3   8   83.39    8.50
   1   3   8   79.19    7.30
  -2  -3  -8  262.77   19.10
  -2  -3  -8  263.37   12.80
  -2  -3  -8  282.17   12.80
  -2  -3  -8  253.47   14.40
   2   3   8  273.97   12.70
   2   3   8  269.27   12.80
  -3  -3  -8   21.60    2.20
  -3  -3  -8   20.30    2.30
  -3  -3  -8   20.30    3.80
  -3  -3  -8   23.30    2.20
   3   3   8   22.10    2.10
   3   3   8   21.50    2.40
   3   3   8   22.40    2.30
  -4  -3  -8   95.69    5.70
  -4  -3  -8   94.99    5.70
  -4  -3  -8  108.49    7.90
  -4  -3  -8  109.29    5.90
   4   3   8   92.09    5.30
   4   3   8  102.39    5.60
   4   3   8  102.09    5.90
   4   3   8  100.59    5.60
  -5  -3  -8   15.40    4.00
  -5  -3  -8   25.90    2.50
   5   3   8   20.10    2.40
   5   3   8   26.60    2.60
   5   3   8   24.40    1.90
  -6  -3  -8    2.20    0.90
   6   3   8    2.10    1.20
   6   3   8    2.50    1.20
  -7  -3  -8    0.50    0.90
   7   3   8    1.30    0.90
   7   3   8    1.00    1.00
   8   3   8   92.69    4.80
   8   3   8   91.09    4.70
   7  -4  -8  106.69    5.50
  -7   4   8  102.09    5.30
   6  -4  -8  278.27   12.50
   6  -4  -8  252.87   12.70
  -6   4   8  278.07   13.80
  -6   4   8  257.07   12.40
   5  -4  -8   39.60    2.90
   5  -4  -8   39.90    2.60
   5  -4  -8   38.60    3.30
  -5   4   8   46.20    3.10
  -5   4   8   43.30    3.00
  -5   4   8   52.49    6.90
   4  -4  -8  365.46   17.50
   4  -4  -8  353.76   16.80
  -4   4   8  365.36   16.60
  -4   4   8  344.47   16.40
  -4   4   8  344.77   19.20
   3  -4  -8  121.69    6.80
   3  -4  -8  141.19    7.70
   3  -4  -8  134.39    6.70
  -3   4   8  137.69    7.00
  -3   4   8  126.39    9.00
  -3   4   8  127.39    6.90
  -3   4   8  136.59    6.80
   2  -4  -8  653.53   29.90
  -2   4   8  683.23   29.50
  -2   4   8  628.84   29.20
  -2   4   8  657.23   31.80
  -2   4   8  667.53   29.20
   1  -4  -8    4.40    1.20
   1  -4  -8   12.30    5.50
  -1   4   8    4.40    1.00
  -1   4   8    5.50    0.90
  -1   4   8    2.10    4.20
  -1   4   8    6.80    2.40
   0  -4  -8  616.74   25.60
   0  -4  -8  557.44   25.90
   0  -4  -8  594.54   27.70
   0  -4  -8  597.04   29.90
   0   4   8  538.45   25.30
   0   4   8  583.24   27.90
   0   4   8  568.34   25.60
   0   4   8  526.45   28.60
  -1  -4  -8  596.34   29.60
  -1  -4  -8  644.44   28.10
  -1  -4  -8  656.93   27.90
   1   4   8  621.14   27.90
   1   4   8  612.84   30.00
   1   4   8  593.74   31.00
  -2  -4  -8   25.20    2.20
  -2  -4  -8   17.60    3.40
  -2  -4  -8   18.60    2.30
  -2  -4  -8   28.20    9.70
   2   4   8   23.60    2.20
   2   4   8   27.70    2.40
  -3  -4  -8   47.70    3.40
  -3  -4  -8   48.60    3.50
  -3  -4  -8   49.30    3.50
  -3  -4  -8   45.10    5.20
   3   4   8   50.29    3.30
   3   4   8   52.89    3.60
  -4  -4  -8  256.87   14.10
  -4  -4  -8  237.68   12.00
  -4  -4  -8  263.97   12.20
   4   4   8  245.18   11.70
   4   4   8  245.28   11.70
   4   4   8  237.98   11.60
   4   4   8  246.78   12.30
  -5  -4  -8   57.09    3.90
  -5  -4  -8   55.19    6.10
   5   4   8   55.09    3.70
   5   4   8   53.29    3.70
   5   4   8   57.59    3.20
  -6  -4  -8    6.90    4.30
  -6  -4  -8   10.00    1.50
   6   4   8   11.10    1.70
   6   4   8    8.60    1.40
  -7  -4  -8  171.58    8.60
   7   4   8  172.48    8.30
   7   4   8  166.68    8.30
  -8  -4  -8   18.60    1.80
   8   4   8   19.30    1.80
   8   4   8   21.20    1.90
   7  -5  -8    1.10    0.80
   7  -5  -8    1.70    0.90
  -7   5   8    0.50    0.60
   6  -5  -8   58.79    3.90
   6  -5  -8   66.09    3.70
  -6   5   8   57.39    3.70
  -6   5   8   59.69    3.70
   5  -5  -8   45.00    3.00
   5  -5  -8   40.90    3.20
   5  -5  -8   45.50    2.70
  -5   5   8   46.30    6.30
  -5   5   8   42.20    3.00
  -5   5   8   42.40    3.00
   4  -5  -8  646.84   28.70
   4  -5  -8  645.44   28.40
   4  -5  -8  619.94   28.30
  -4   5   8  653.83   28.60
  -4   5   8  609.24   31.40
  -4   5   8  644.84   28.70
   3  -5  -8   34.90    2.60
   3  -5  -8   34.20    3.20
   3  -5  -8   36.40    2.60
   3  -5  -8   34.30    3.10
  -3   5   8   35.50    2.60
  -3   5   8   33.60    2.70
  -3   5   8   43.20    5.90
   2  -5  -8   31.50    2.50
   2  -5  -8   28.50    2.50
   2  -5  -8   31.80    3.00
  -2   5   8   29.90    4.40
  -2   5   8   37.20    2.70
  -2   5   8   32.70    2.50
  -2   5   8   34.10    2.40
   1  -5  -8 1098.99   48.00
   1  -5  -8 1059.39   48.30
  -1   5   8 1142.79   47.70
  -1   5   8 1090.19   47.80
  -1   5   8 1125.09   47.90
  -1   5   8 1022.70   51.29
   0  -5  -8  148.69    6.90
   0  -5  -8  129.19    7.20
   0  -5  -8  135.99    9.30
   0   5   8  125.29    6.60
   0   5   8  139.29    9.40
   0   5   8  131.39    6.90
   0   5   8  122.09   11.50
  -1  -5  -8  144.89    9.70
  -1  -5  -8  154.28    7.70
  -1  -5  -8  143.29    7.80
   1   5   8  151.78    7.70
   1   5   8  155.98   12.10
   1   5   8  154.78   10.40
  -2  -5  -8    1.80    1.00
  -2  -5  -8    2.80    2.40
  -2  -5  -8    0.80    0.90
  -2  -5  -8    1.50    0.80
   2   5   8    2.00    0.80
   2   5   8    3.20    7.00
   2   5   8    2.10    0.90
   2   5   8    3.90    1.00
  -3  -5  -8 1344.97   57.89
  -3  -5  -8 1269.87   59.79
  -3  -5  -8 1399.16   57.89
  -3  -5  -8 1253.37   57.59
   3   5   8 1287.57   57.19
   3   5   8 1339.97   57.39
   3   5   8 1322.97   57.59
   3   5   8 1342.67   57.99
  -4  -5  -8  111.59    8.30
  -4  -5  -8  104.39    6.00
  -4  -5  -8  114.49    6.10
   4   5   8  114.49    5.70
   4   5   8  101.39    5.60
   4   5   8  103.39    5.80
  -5  -5  -8    1.20    1.20
  -5  -5  -8    1.40    3.30
   5   5   8   -0.30    0.70
   5   5   8    0.20    1.10
   5   5   8    2.40    1.00
  -6  -5  -8    6.40    1.30
   6   5   8    8.40    1.50
   6   5   8    7.50    1.30
  -7  -5  -8   18.40    2.10
   7   5   8   17.70    2.10
   7   5   8   22.60    2.20
  -8  -5  -8   91.49    5.30
   8   5   8  112.39    5.10
   8   5   8  105.09    5.20
   7  -6  -8  157.18    7.60
   7  -6  -8  166.58    7.70
  -7   6   8  159.58    7.70
   6  -6  -8   71.69    4.10
   6  -6  -8   68.59    4.20
  -6   6   8   73.69    4.10
  -6   6   8   71.19    4.20
   5  -6  -8  463.05   21.00
  -5   6   8  451.15   21.20
  -5   6   8  475.05   21.10
   4  -6  -8   90.39    5.00
   4  -6  -8   89.49    5.30
   4  -6  -8  102.39    5.30
  -4   6   8   94.29    5.30
  -4   6   8   82.59    8.40
  -4   6   8   93.09    5.30
   3  -6  -8   13.70    1.90
   3  -6  -8   16.40    2.30
   3  -6  -8   14.70    1.80
  -3   6   8   17.20    1.90
  -3   6   8   12.80    1.60
  -3   6   8   18.20    4.00
   2  -6  -8  204.08   10.80
   2  -6  -8  221.18   10.10
   2  -6  -8  202.48   10.20
   2  -6  -8  203.28   10.00
  -2   6   8  217.98   10.30
  -2   6   8  216.28   10.10
  -2   6   8  196.08   10.20
  -2   6   8  202.78   13.00
   1  -6  -8    1.50    0.80
   1  -6  -8    0.90    1.40
   1  -6  -8    0.10    1.00
   1  -6  -8    0.50    0.80
  -1   6   8    0.00    1.00
  -1   6   8    0.30    0.60
  -1   6   8   -0.10    2.60
  -1   6   8    0.30    0.50
   0  -6  -8  111.79    6.40
   0  -6  -8  122.39    6.70
   0  -6  -8  112.09    6.20
   0  -6  -8  122.79    6.20
   0  -6  -8  142.09    9.90
   0   6   8  113.49   11.70
   0   6   8  112.29    6.00
   0   6   8  115.89    9.40
   0   6   8  119.09    6.40
   0   6   8  117.79    6.20
  -1  -6  -8   19.20    2.30
  -1  -6  -8   22.00    2.10
  -1  -6  -8   21.90    2.00
  -1  -6  -8   17.60    4.00
   1   6   8   18.70    5.30
   1   6   8   19.90    2.10
   1   6   8   23.60    2.30
   1   6   8   20.80    2.00
   1   6   8   16.90    6.70
  -2  -6  -8   61.99    4.10
  -2  -6  -8   63.19    4.30
  -2  -6  -8   63.69    3.90
  -2  -6  -8   53.59    6.00
   2   6   8   57.09    3.70
   2   6   8   58.29    4.00
   2   6   8   55.29    9.70
   2   6   8   60.29    3.80
  -3  -6  -8  256.47   15.00
  -3  -6  -8  287.67   13.00
  -3  -6  -8  265.67   12.90
   3   6   8  272.67   12.60
   3   6   8  240.18   12.50
   3   6   8  286.67   13.20
   3   6   8  263.27   12.20
  -4  -6  -8   26.30    2.50
  -4  -6  -8   29.20    4.60
  -4  -6  -8   33.20    2.80
   4   6   8   25.40    2.40
   4   6   8   30.00    2.30
   4   6   8   31.10    2.80
  -5  -6  -8  201.08    9.70
  -5  -6  -8  195.48    9.80
  -5  -6  -8  193.88   12.50
   5   6   8  174.08    9.00
   5   6   8  194.88    9.50
   5   6   8  191.48    9.20
  -6  -6  -8    9.90    1.60
  -6  -6  -8    6.00    1.30
   6   6   8    7.80    1.50
   6   6   8    6.50    1.40
  -7  -6  -8  151.18    8.00
   7   6   8  162.48    7.70
   7   6   8  164.38    7.90
  -8  -6  -8   10.40    1.30
   8   6   8   13.10    1.50
   8   6   8   12.80    1.50
   7  -7  -8   21.30    1.80
   7  -7  -8   18.60    1.70
  -7   7   8   21.00    1.60
   6  -7  -8  196.58    9.60
   6  -7  -8  210.58    9.80
  -6   7   8  198.68    9.50
  -6   7   8  206.18    9.70
   5  -7  -8  304.47   14.90
   5  -7  -8  305.47   14.20
   5  -7  -8  298.87   14.10
  -5   7   8  307.77   14.20
  -5   7   8  305.37   14.30
   4  -7  -8  183.38    9.10
   4  -7  -8  181.28    9.10
   4  -7  -8  197.18    9.30
  -4   7   8  187.48   13.30
  -4   7   8  185.48    9.30
  -4   7   8  181.38    9.30
   3  -7  -8   31.30    2.80
   3  -7  -8   30.20    2.60
  -3   7   8   33.00    2.70
  -3   7   8   30.00    5.60
  -3   7   8   29.60    2.40
   2  -7  -8  248.58   11.70
   2  -7  -8  231.98   11.70
  -2   7   8  245.48   11.80
  -2   7   8  234.38   14.90
  -2   7   8  247.88   11.60
   1  -7  -8   79.99    4.80
   1  -7  -8   79.49    5.30
   1  -7  -8   85.89    5.00
   1  -7  -8   91.39    5.10
  -1   7   8   84.99    4.90
  -1   7   8   78.39    5.60
  -1   7   8   89.39    5.20
  -1   7   8   83.69    8.30
  -1   7   8   82.39    4.70
   0  -7  -8   12.60    5.50
   0  -7  -8    9.00    1.50
   0  -7  -8    9.10    1.50
   0  -7  -8   11.00    1.80
   0   7   8    8.40    1.40
   0   7   8    8.20    1.50
   0   7   8    6.70    4.50
  -1  -7  -8  127.89    7.40
  -1  -7  -8  148.99    7.40
  -1  -7  -8  132.09   10.40
  -1  -7  -8  140.09    7.60
  -1  -7  -8  129.99    7.10
   1   7   8  158.28    7.40
   1   7   8  125.99   12.90
   1   7   8  138.39    7.10
   1   7   8  142.09    7.40
  -2  -7  -8    2.70    3.50
  -2  -7  -8    6.50    1.30
  -2  -7  -8    3.50    1.80
  -2  -7  -8    5.60    1.20
   2   7   8    6.70    1.30
   2   7   8    4.00    1.10
  -3  -7  -8   21.00    2.40
  -3  -7  -8   24.00    2.30
  -3  -7  -8   17.00    4.10
   3   7   8   20.10    2.00
   3   7   8   19.30    2.20
  -4  -7  -8    1.50    1.10
  -4  -7  -8    2.20    0.90
  -4  -7  -8    2.20    3.70
   4   7   8    2.90    1.10
   4   7   8    0.30    0.70
   4   7   8    2.70    1.10
  -5  -7  -8   24.30    2.50
  -5  -7  -8   25.50    2.50
  -5  -7  -8   20.30    6.80
   5   7   8   23.50    2.40
   5   7   8   24.20    2.00
   5   7   8   24.40    2.60
  -6  -7  -8  101.59    5.40
  -6  -7  -8   91.79    5.60
   6   7   8   99.79    5.40
   6   7   8   96.49    5.20
  -7  -7  -8    8.30    1.40
   7   7   8   12.50    1.70
   7   7   8   13.50    1.80
  -8  -7  -8   89.59    4.80
   8   7   8   98.69    4.60
   6  -8  -8  227.68   10.70
   6  -8  -8  223.08   10.30
   6  -8  -8  206.48   10.00
  -6   8   8  218.88   10.20
  -6   8   8  211.78   10.10
   5  -8  -8   76.29    4.50
   5  -8  -8   83.99    5.30
   5  -8  -8   82.39    4.70
  -5   8   8   79.09    4.50
   4  -8  -8    9.30    1.40
   4  -8  -8    9.50    1.60
  -4   8   8    9.20    1.90
  -4   8   8    8.90    1.40
   3  -8  -8   52.69    3.80
   3  -8  -8   48.90    3.60
   3  -8  -8   53.49    3.60
  -3   8   8   54.19    3.50
  -3   8   8   55.59    3.60
  -3   8   8   52.89    7.80
   2  -8  -8  326.47   15.30
   2  -8  -8  283.77   16.10
   2  -8  -8  340.87   15.40
  -2   8   8  314.67   18.90
  -2   8   8  329.97   15.30
  -2   8   8  339.57   15.20
   1  -8  -8  434.66   20.40
   1  -8  -8  419.86   20.10
  -1   8   8  451.15   20.50
  -1   8   8  443.96   20.10
  -1   8   8  471.65   24.50
  -1   8   8  444.86   20.30
   0  -8  -8   14.60    1.80
   0   8   8   10.70    1.70
   0   8   8   13.10    6.20
   0   8   8   10.30    1.40
   0   8   8   14.00    1.70
  -1  -8  -8   36.80    3.00
  -1  -8  -8   34.00    2.80
  -1  -8  -8   34.80    6.50
  -1  -8  -8   41.80    3.30
   1   8   8   38.40    2.80
   1   8   8   38.20    2.90
  -2  -8  -8  278.67   12.90
  -2  -8  -8  279.57   13.20
  -2  -8  -8  274.37   13.00
  -2  -8  -8  251.37   16.20
   2   8   8  263.57   12.80
   2   8   8  256.77   12.30
  -3  -8  -8   31.20    5.50
  -3  -8  -8   23.80    2.50
  -3  -8  -8   27.10    2.50
   3   8   8   27.60    2.30
  -4  -8  -8  323.27   14.70
  -4  -8  -8  283.87   18.00
  -4  -8  -8  308.37   14.70
   4   8   8  304.47   14.30
   4   8   8  298.87   13.90
  -5  -8  -8  110.29    6.40
  -5  -8  -8  118.29    6.40
   5   8   8  120.29    6.00
   5   8   8  119.89    6.30
   5   8   8  111.79    5.90
  -6  -8  -8   38.10    2.80
  -6  -8  -8   38.60    3.00
   6   8   8   34.90    2.90
   6   8   8   46.70    2.80
  -7  -8  -8  105.69    5.70
  -7  -8  -8  102.59    5.70
   7   8   8  117.49    6.00
   6  -9  -8  137.99    6.90
  -6   9   8  137.09    6.70
  -6   9   8  138.89    7.00
   5  -9  -8   45.60    3.00
   5  -9  -8   40.20    3.10
  -5   9   8   44.30    2.80
  -5   9   8   44.10    2.90
   4  -9  -8  113.39    5.90
   4  -9  -8  111.59    6.30
   4  -9  -8  115.99    6.00
  -4   9   8  120.39    6.20
  -4   9   8  114.09    6.10
   3  -9  -8   37.40    3.30
   3  -9  -8   48.40    4.40
   3  -9  -8   46.40    3.20
  -3   9   8   43.20    3.10
  -3   9   8   49.40    3.30
   2  -9  -8  665.43   29.10
   2  -9  -8  627.34   28.70
  -2   9   8  671.63   34.00
  -2   9   8  618.04   28.80
  -2   9   8  645.24   29.00
   1  -9  -8   93.69    5.50
   1  -9  -8   91.29    5.10
  -1   9   8   82.49    5.80
  -1   9   8   89.79   11.10
  -1   9   8   89.89    5.40
  -1   9   8   96.49    5.30
   0  -9  -8  686.83   30.90
   0  -9  -8  652.33   30.50
   0   9   8  697.93   30.40
   0   9   8  681.53   30.80
   0   9   8  699.93   30.70
  -1  -9  -8   14.30    1.90
  -1  -9  -8   12.40    1.70
  -1  -9  -8   11.40    2.00
   1   9   8   14.20    1.80
  -2  -9  -8   51.19    3.70
  -2  -9  -8   58.89    4.40
  -2  -9  -8   54.89    8.50
  -2  -9  -8   59.69    3.90
   2   9   8   58.29    3.90
   2   9   8   63.79    3.70
  -3  -9  -8  189.18   15.30
  -3  -9  -8  209.78   10.80
  -3  -9  -8  220.08   10.80
   3   9   8  219.18   10.20
   3   9   8  225.98   10.60
  -4  -9  -8   68.59    8.90
  -4  -9  -8   73.49    4.70
  -4  -9  -8   70.79    4.60
   4   9   8   74.79    4.40
   4   9   8   77.99    4.30
  -5  -9  -8   85.99    4.70
  -5  -9  -8   73.69    4.60
   5   9   8   66.19    4.10
   5   9   8   78.89    4.30
  -6  -9  -8   25.20    2.30
  -6  -9  -8   31.90    2.80
   6   9   8   31.90    2.30
  -7  -9  -8  103.99    5.20
  -7  -9  -8   98.59    5.40
   7   9   8  109.49    5.10
   5 -10  -8  180.78    8.80
   5 -10  -8  171.88    8.10
  -5  10   8  170.88    8.10
  -5  10   8  164.98    8.30
   4 -10  -8  263.67   12.80
   4 -10  -8  270.87   11.90
  -4  10   8  244.08   12.10
  -4  10   8  254.77   12.20
   3 -10  -8   69.59    4.10
   3 -10  -8   68.19    4.90
  -3  10   8   71.29    4.20
  -3  10   8   60.39    4.00
   2 -10  -8   13.50    1.90
  -2  10   8   15.20    1.80
   1 -10  -8  200.18    9.60
   1 -10  -8  208.58   10.20
  -1  10   8  193.98   10.00
  -1  10   8  194.28    9.70
   0 -10  -8  324.07   15.60
   0 -10  -8  345.87   16.00
   0  10   8  331.47   15.80
   0  10   8  332.67   15.60
  -1 -10  -8   30.00    3.00
   1  10   8   33.10    2.80
  -2 -10  -8   15.60    2.00
  -2 -10  -8   13.90    1.90
  -2 -10  -8   12.80    2.10
   2  10   8   17.30    1.90
   2  10   8   15.90    1.90
  -3 -10  -8   70.59    4.40
  -3 -10  -8   60.19    4.20
   3  10   8   76.09    4.30
  -4 -10  -8   22.70    2.20
  -4 -10  -8   20.20    2.10
   4  10   8   25.40    2.10
  -5 -10  -8  109.59    6.20
  -5 -10  -8  123.79    6.30
   5  10   8  117.99    5.80
  -6 -10  -8    1.90    0.80
  -6 -10  -8    2.90    0.80
   6  10   8    0.20    1.30
  -7 -10  -8  276.27   12.60
   4 -11  -8   96.99    4.50
  -4  11   8   92.99    4.90
  -4  11   8   92.09    4.90
   3 -11  -8   18.70    1.80
  -3  11   8   18.40    1.80
  -3  11   8   16.60    1.80
   2 -11  -8  302.47   14.50
  -2  11   8  316.47   14.60
  -2  11   8  310.57   14.40
   0 -11  -8  116.99    6.40
   0 -11  -8  124.19    6.90
   0  11   8  130.49    6.70
   0  11   8  123.49    6.70
  -1 -11  -8  190.48    9.60
  -1 -11  -8  192.68    9.80
   1  11   8  198.28    9.60
   1  11   8  181.28    9.30
  -2 -11  -8   56.79    3.70
  -2 -11  -8   53.89    3.90
   2  11   8   55.49    3.60
   2  11   8   57.19    3.40
  -3 -11  -8    6.90    1.30
  -3 -11  -8    2.60    1.90
  -3 -11  -8    6.50    1.30
   3  11   8    6.60    1.20
  -4 -11  -8   24.30    2.30
  -4 -11  -8   21.10    2.10
   4  11   8   23.80    1.90
  -5 -11  -8    2.60    0.80
  -5 -11  -8    1.90    0.80
   5  11   8    0.70    0.60
  -6 -11  -8   13.90    1.70
  -6 -11  -8   15.00    1.50
   3 -12  -8    8.30    1.10
  -3  12   8   10.60    1.20
  -3  12   8    8.30    1.20
   2 -12  -8    3.50    1.00
  -2  12   8    3.70    0.90
   1 -12  -8    0.60    0.90
  -1  12   8    1.10    0.70
  -1  12   8   -0.50    1.00
   0 -12  -8   -0.70    0.70
   0 -12  -8    0.40    1.00
   0  12   8   -1.60    0.70
   0  12   8    0.30    0.70
  -1 -12  -8   84.59    4.80
  -1 -12  -8   88.29    5.20
   1  12   8   90.09    5.10
   1  12   8   90.09    4.80
  -2 -12  -8   51.69    3.40
  -2 -12  -8   52.69    3.90
   2  12   8   51.39    3.40
  -3 -12  -8   -0.20    1.60
  -3 -12  -8    2.60    0.90
   3  12   8    1.30    0.70
  -4 -12  -8   26.60    2.10
  -4 -12  -8   24.20    2.00
   4  12   8   24.40    1.80
  -5 -12  -8   -0.50    0.60
  -5 -12  -8   -1.30    0.90
   5  12   8    0.10    0.90
   5  12   8    0.20    0.50
   2 -13  -8   -0.50    0.60
  -2  13   8    0.80    0.60
   1 -13  -8    0.70    0.70
  -1  13   8    0.10    0.50
   0 -13  -8    2.30    0.90
   0  13   8    2.70    0.90
   0  13   8    2.60    0.80
  -1 -13  -8    3.40    0.80
  -1 -13  -8    4.60    1.10
   1  13   8    4.00    0.90
   1  13   8    4.50    0.90
  -2 -13  -8   46.10    2.80
  -2 -13  -8   43.50    3.10
   2  13   8   47.50    2.90
   2   6  -9    4.60    0.70
  -2  -6   9    3.70    0.90
   1   6  -9   31.20    2.10
  -1  -6   9   26.00    2.10
  -1  -6   9   31.40    2.20
   0   6  -9   59.79    3.20
   0   6  -9   59.09    3.40
   0  -6   9   57.79    3.50
  -1   6  -9   70.79    3.80
  -1   6  -9   63.49    3.80
  -1   6  -9   69.89    3.70
   1  -6   9   66.69    3.80
  -2   6  -9   56.99    3.20
  -2   6  -9   55.09    3.40
   2  -6   9   62.79    3.20
   4   5  -9   13.20    1.50
   4   5  -9   16.50    1.80
  -4  -5   9   12.70    1.40
  -4  -5   9   12.30    1.20
   3   5  -9   85.19    4.60
   3   5  -9   83.59    4.50
  -3  -5   9   87.19    4.70
  -3  -5   9   90.89    4.70
   2   5  -9   21.90    2.60
  -2  -5   9   24.70    3.00
  -2  -5   9   21.10    2.10
  -2  -5   9   15.10    1.80
   1   5  -9  113.79    6.10
   1   5  -9  117.09    5.70
  -1  -5   9  119.99    6.30
  -1  -5   9  112.19    6.00
  -1  -5   9  110.19    6.10
   0   5  -9  121.39    6.00
   0   5  -9  109.39    6.10
   0  -5   9  115.99    6.20
   0  -5   9  116.69    5.80
  -1   5  -9   58.29    3.60
  -1   5  -9   57.39    3.60
  -1   5  -9   63.99    3.80
   1  -5   9   54.69    3.50
  -2   5  -9    6.50    1.10
   2  -5   9   10.30    1.90
  -3   5  -9  199.68    9.40
  -3   5  -9  195.78    9.30
  -3   5  -9  183.38    9.20
   3  -5   9  195.48    9.00
  -4   5  -9   36.80    2.40
  -4   5  -9   33.60    2.40
   5   4  -9  441.86   19.60
  -5  -4   9  468.25   19.70
  -5  -4   9  454.45   19.80
  -5  -4   9  412.36   19.50
   4   4  -9   11.40    1.70
   4   4  -9   10.80    1.10
  -4  -4   9   12.70    1.40
  -4  -4   9    9.30    1.20
  -4  -4   9   12.50    1.50
   3   4  -9   10.10    1.60
   3   4  -9   11.80    1.30
  -3  -4   9    9.00    1.40
  -3  -4   9    8.60    1.60
  -3  -4   9   11.40    1.50
   2   4  -9    5.40    1.10
  -2  -4   9    6.80    1.30
  -2  -4   9    5.10    1.10
  -2  -4   9    7.50    1.40
   1   4  -9    4.50    1.20
   1   4  -9    3.80    1.10
   1   4  -9    4.70    1.00
  -1  -4   9    2.40    1.10
  -1  -4   9    2.80    1.10
  -1  -4   9    3.50    1.00
   0   4  -9    5.40    1.20
   0   4  -9    4.60    1.20
   0  -4   9    4.40    1.10
   0  -4   9    5.40    1.30
   0  -4   9    6.50    1.10
  -1   4  -9   12.00    1.70
  -1   4  -9    7.90    1.40
  -1   4  -9    8.30    1.40
   1  -4   9    8.50    1.40
  -2   4  -9   19.30    1.90
  -2   4  -9   16.80    1.80
  -2   4  -9   16.70    2.00
  -2   4  -9   14.30    1.90
   2  -4   9   14.00    1.70
  -3   4  -9    1.40    0.80
  -3   4  -9    0.80    0.80
  -3   4  -9   -0.90    0.80
   3  -4   9    1.00    0.60
  -4   4  -9   15.40    1.80
  -4   4  -9   12.30    1.90
  -4   4  -9   15.90    1.60
   4  -4   9   16.80    1.30
  -5   4  -9   20.50    1.80
  -5   4  -9   24.20    2.00
  -5   4  -9   23.40    1.70
   5   3  -9    0.00    0.40
   5   3  -9    0.80    0.80
  -5  -3   9   -0.10    0.50
  -5  -3   9    0.70    0.60
   4   3  -9   37.30    2.50
   4   3  -9   40.90    3.90
  -4  -3   9   37.40    2.60
  -4  -3   9   39.30    2.80
  -4  -3   9   35.50    2.70
   3   3  -9  133.89    7.30
   3   3  -9  132.59    6.80
  -3  -3   9  122.79    6.60
  -3  -3   9  134.29    7.00
   2   3  -9  136.49    7.30
   2   3  -9  125.39    7.30
   2   3  -9  133.99    7.20
  -2  -3   9  129.79    6.70
  -2  -3   9  135.99    7.10
  -2  -3   9  137.79    7.10
  -2  -3   9  131.49    7.30
   1   3  -9   31.50    2.80
   1   3  -9   29.10    2.80
   1   3  -9   28.00    2.50
  -1  -3   9   32.70    3.20
  -1  -3   9   28.30    2.60
  -1  -3   9   29.20    2.50
   0   3  -9   56.39    3.80
   0   3  -9   54.39    3.60
   0   3  -9   51.69    3.90
   0  -3   9   49.99    3.40
   0  -3   9   52.99    3.70
   0  -3   9   51.69    3.60
  -1   3  -9   58.89    4.20
  -1   3  -9   78.79    4.50
  -1   3  -9   57.39    5.70
  -1   3  -9   66.59    4.50
   1  -3   9   80.99    4.60
   1  -3   9   63.89    4.50
   1  -3   9   73.59    4.50
  -2   3  -9  121.79    6.60
  -2   3  -9  121.19    6.80
  -2   3  -9  123.29    6.90
  -2   3  -9  110.09    6.90
   2  -3   9  126.79    7.00
  -3   3  -9   45.80    4.20
  -3   3  -9   50.79    3.50
  -3   3  -9   48.30    3.60
   3  -3   9   53.19    3.30
  -4   3  -9    7.60    1.30
  -4   3  -9    8.60    1.30
  -5   3  -9    0.40    0.70
  -5   3  -9   -0.20    0.90
  -5   3  -9    0.00    0.70
   6   2  -9   33.00    2.50
  -6  -2   9   34.30    2.40
  -6  -2   9   34.30    2.30
  -6  -2   9   30.70    2.10
   5   2  -9   54.49    3.00
   5   2  -9   51.79    3.60
  -5  -2   9   53.99    3.50
  -5  -2   9   56.29    3.40
  -5  -2   9   52.89    3.30
   4   2  -9    2.60    1.10
   4   2  -9    1.20    0.70
  -4  -2   9    1.30    0.70
  -4  -2   9    2.10    0.80
   3   2  -9   31.90    2.60
   3   2  -9   37.80    3.20
  -3  -2   9   32.60    2.90
  -3  -2   9   34.90    2.60
  -3  -2   9   33.80    2.70
   2   2  -9   41.60    3.00
   2   2  -9   43.10    3.70
   2   2  -9   44.20    3.70
   2   2  -9   45.70    3.20
  -2  -2   9   42.30    3.20
  -2  -2   9   47.20    3.50
  -2  -2   9   38.90    2.90
  -2  -2   9   39.20    3.10
  -2  -2   9   36.40    9.80
   1   2  -9   53.19    3.90
   1   2  -9   52.29    3.70
   1   2  -9   49.00    4.00
  -1  -2   9   55.89    3.80
  -1  -2   9   59.49    3.80
  -1  -2   9   57.29    3.80
   0   2  -9    0.70    0.90
   0   2  -9    1.30    1.00
   0   2  -9    1.00    0.80
   0  -2   9    1.60    0.90
   0  -2   9    0.70    0.80
   0  -2   9    0.60    0.80
  -1   2  -9   20.40    2.50
  -1   2  -9   23.30    2.50
   1  -2   9   19.40    2.40
   1  -2   9   20.40    2.30
  -2   2  -9   19.50    7.50
  -2   2  -9   23.50    2.50
  -2   2  -9   24.50    2.40
  -2   2  -9   31.10    2.90
  -2   2  -9   22.00    2.40
   2  -2   9   25.60    2.40
   2  -2   9   24.20    2.70
  -3   2  -9   45.60    3.40
  -3   2  -9   46.00    3.50
  -3   2  -9   41.10    3.20
   3  -2   9   44.80    3.20
  -4   2  -9   44.90    3.30
  -4   2  -9   40.30    3.30
  -4   2  -9   42.80    3.20
   4  -2   9   41.60    3.40
   4  -2   9   39.70    2.70
  -5   2  -9   24.90    2.30
  -5   2  -9   23.90    2.10
  -5   2  -9   26.70    2.50
   5  -2   9   21.30    2.20
   5  -2   9   26.70    2.30
  -6   2  -9   32.80    2.50
  -6   2  -9   23.80    2.10
  -6   2  -9   27.10    2.10
   6  -2   9   31.40    2.20
   6   1  -9   -1.00    0.70
  -6  -1   9   -0.40    0.40
  -6  -1   9    0.40    0.70
  -6  -1   9    0.10    0.60
   5   1  -9   40.00    3.20
   5   1  -9   40.60    2.40
  -5  -1   9   39.40    2.70
  -5  -1   9   38.10    2.80
  -5  -1   9   41.80    2.80
   4   1  -9  203.08   10.70
   4   1  -9  210.88   10.10
  -4  -1   9  206.08   10.30
  -4  -1   9  210.78   10.30
  -4  -1   9  211.18   10.40
   3   1  -9  766.12   33.40
   3   1  -9  720.13   33.30
   3   1  -9  724.93   32.90
  -3  -1   9  746.03   33.00
  -3  -1   9  753.82   33.00
  -3  -1   9  750.72   37.20
  -3  -1   9  699.53   32.80
   2   1  -9  204.38    9.70
   2   1  -9  181.38    9.80
   2   1  -9  191.18    9.30
  -2  -1   9  169.98    9.20
  -2  -1   9  183.38    9.40
  -2  -1   9  187.68   14.40
  -2  -1   9  191.18    9.70
  -2  -1   9  192.78    9.60
   1   1  -9   88.09    5.30
   1   1  -9   87.09    5.60
   1   1  -9   91.69    5.50
  -1  -1   9   96.19    5.40
  -1  -1   9   89.19   10.50
  -1  -1   9   94.79    5.40
  -1  -1   9   91.39    5.60
  -1  -1   9   94.49    5.10
   0   1  -9  402.76   19.10
   0   1  -9  414.36   19.40
   0  -1   9  401.06   18.90
   0  -1   9  432.56   20.80
   0  -1   9  403.26   19.00
  -1   1  -9   13.10    1.70
  -1   1  -9    9.10    5.60
  -1   1  -9    7.30    1.40
  -1   1  -9   13.50    1.90
  -1   1  -9   10.60    2.10
   1  -1   9   10.00    1.50
   1  -1   9    9.30    1.50
  -2   1  -9   46.90    3.70
  -2   1  -9   42.00    6.60
  -2   1  -9   45.40    3.40
  -2   1  -9   47.50    3.90
  -2   1  -9   45.50    3.50
   2  -1   9   40.40    3.20
   2  -1   9   40.80    4.10
  -3   1  -9  840.52   38.20
  -3   1  -9  890.91   42.50
  -3   1  -9  778.92   38.20
   3  -1   9  900.81   38.00
   3  -1   9  872.81   38.10
  -4   1  -9   12.10    1.80
  -4   1  -9   10.10    1.70
  -4   1  -9    7.10    1.50
   4  -1   9    8.80    1.50
   4  -1   9    9.80    1.30
   4  -1   9   10.80    2.60
  -5   1  -9   18.00    2.50
  -5   1  -9   17.50    2.00
  -5   1  -9   20.40    2.30
   5  -1   9   18.90    1.50
   5  -1   9   18.60    2.10
  -6   1  -9   58.19    3.50
  -6   1  -9   61.79    4.50
  -6   1  -9   48.30    3.50
   6  -1   9   62.29    3.40
   6  -1   9   56.79    3.30
  -7   1  -9  221.98   11.00
   7  -1   9  252.57   10.70
   7  -1   9  235.98   10.60
   7   0  -9    8.70    1.20
   7   0  -9    8.30    1.30
  -7   0   9   10.30    1.10
   6   0  -9   10.00    1.50
   6   0  -9   10.00    1.20
  -6   0   9    9.70    1.30
  -6   0   9    9.30    1.50
  -6   0   9   10.90    1.30
   5   0  -9  110.19    5.30
   5   0  -9   94.09    5.10
   5   0  -9  100.99    6.00
  -5   0   9   98.59    5.50
  -5   0   9  102.69    5.60
  -5   0   9  103.69    5.60
   4   0  -9   25.60    2.90
   4   0  -9   17.50    2.60
   4   0  -9   19.70    1.90
  -4   0   9   21.00    2.00
  -4   0   9   24.10    2.20
  -4   0   9   23.00    2.30
   3   0  -9  188.58   10.20
   3   0  -9  196.18   10.20
   3   0  -9  192.38    9.70
  -3   0   9  181.28   13.50
  -3   0   9  196.58    9.80
  -3   0   9  205.48    9.90
  -3   0   9  193.48    9.60
   2   0  -9   73.49    5.00
   2   0  -9   74.99    4.50
   2   0  -9   73.39    4.30
  -2   0   9   68.39    4.20
  -2   0   9   62.99   13.70
  -2   0   9   78.29    8.50
  -2   0   9   73.79    4.80
  -2   0   9   70.09    4.40
  -2   0   9   71.69    4.40
   1   0  -9 1032.20   45.70
   1   0  -9 1003.00   45.50
   1   0  -9 1040.70   46.00
  -1   0   9 1068.49   49.10
  -1   0   9 1031.90   45.30
  -1   0   9 1008.90   45.50
  -1   0   9 1031.10   45.50
  -1   0   9 1048.10   45.80
  -1   0   9 1031.80   51.59
   0   0  -9  269.97   13.60
   0   0  -9  292.37   18.50
   0   0  -9  303.27   13.60
   0   0  -9  305.27   14.10
   0   0  -9  282.17   13.80
   0   0   9  281.97   13.80
   0   0   9  283.27   13.60
   0   0   9  269.97   13.50
  -1   0  -9  151.48    7.70
  -1   0  -9  141.89    7.70
  -1   0  -9  147.89    7.90
  -1   0  -9  143.19    7.90
  -1   0  -9  151.48   11.40
   1   0   9  146.49    7.70
   1   0   9  140.99    7.70
   1   0   9  138.89    7.40
  -2   0  -9  344.97   15.20
  -2   0  -9  315.37   15.10
  -2   0  -9  301.87   15.20
  -2   0  -9  308.77   21.40
   2   0   9  303.17   14.50
   2   0   9  325.77   15.00
   2   0   9  303.07   15.00
  -3   0  -9   83.69    5.00
  -3   0  -9   86.49    9.00
   3   0   9   75.89    4.60
   3   0   9   75.89    5.10
  -4   0  -9   33.80    2.90
  -4   0  -9   33.90    3.00
  -4   0  -9   31.50    2.90
  -4   0  -9   40.40    6.40
   4   0   9   34.30    2.50
   4   0   9   31.50    3.00
   4   0   9   29.90    2.70
   4   0   9   26.90    3.40
  -5   0  -9   53.39    3.60
  -5   0  -9   49.00    3.60
  -5   0  -9   51.89    3.70
   5   0   9   56.69    3.00
   5   0   9   48.90    3.50
   5   0   9   42.40    3.30
  -6   0  -9  162.58    8.30
  -6   0  -9  163.08    8.10
   6   0   9  155.78    7.80
   6   0   9  162.58    7.90
  -7   0  -9    8.70    1.30
   7   0   9    9.00    1.20
   7   0   9    8.80    1.10
   7  -1  -9   34.30    2.40
   7  -1  -9   35.20    2.10
  -7   1   9   38.60    2.30
   6  -1  -9   15.30    1.60
   6  -1  -9   12.30    1.80
  -6   1   9   15.20    1.60
  -6   1   9   14.20    1.90
  -6   1   9   12.70    1.40
   5  -1  -9    0.70    0.70
   5  -1  -9    1.40    0.70
   5  -1  -9    3.40    1.20
  -5   1   9    1.90    0.80
  -5   1   9    1.40    0.70
  -5   1   9    2.00    0.60
   4  -1  -9    8.70    2.00
   4  -1  -9    9.70    1.80
   4  -1  -9    8.00    1.30
   4  -1  -9    8.30    1.20
  -4   1   9    7.50    1.20
  -4   1   9    9.20    4.90
  -4   1   9    7.70    1.50
  -4   1   9    7.70    1.40
   3  -1  -9   64.49    4.70
   3  -1  -9   69.09    4.30
  -3   1   9   72.89    4.30
  -3   1   9   71.49    8.00
  -3   1   9   70.59    4.40
  -3   1   9   69.39    4.20
   2  -1  -9  123.09    6.70
   2  -1  -9  125.79    6.60
   2  -1  -9  130.89    7.20
  -2   1   9  135.49   14.70
  -2   1   9  124.29    6.70
  -2   1   9  122.39    9.80
  -2   1   9  118.79    6.70
  -2   1   9  129.69    6.60
  -2   1   9  110.89    6.90
   1  -1  -9  204.68   10.20
   1  -1  -9  211.48   10.50
   1  -1  -9  182.48    9.90
  -1   1   9  198.68    9.80
  -1   1   9  201.38   10.20
  -1   1   9  199.08   10.00
  -1   1   9  225.48   10.20
  -1   1   9  204.28   13.30
  -1   1   9  203.38   18.30
   0  -1  -9  439.96   19.70
   0  -1  -9  387.16   20.50
   0  -1  -9  377.76   19.50
   0  -1  -9  442.16   19.90
   0  -1  -9  456.25   23.70
   0   1   9  465.95   24.80
   0   1   9  434.46   19.70
   0   1   9  390.16   19.30
   0   1   9  434.06   19.60
   0   1   9  447.16   19.20
  -1  -1  -9  592.24   25.50
  -1  -1  -9  569.54   28.20
  -1  -1  -9  574.84   25.70
  -1  -1  -9  557.24   25.70
  -1  -1  -9  569.74   25.50
   1   1   9  511.75   25.10
   1   1   9  536.05   25.40
   1   1   9  580.34   25.50
  -2  -1  -9  176.68    9.10
  -2  -1  -9  170.18   11.90
  -2  -1  -9  177.48    9.20
  -2  -1  -9  185.88    9.20
   2   1   9  166.88    8.90
   2   1   9  173.58    8.70
   2   1   9  182.18    9.10
  -3  -1  -9   24.10    4.80
  -3  -1  -9   16.00    2.20
  -3  -1  -9   20.40    2.20
  -3  -1  -9   18.10    2.30
   3   1   9   18.30    2.20
   3   1   9   16.90    2.30
   3   1   9   19.10    2.30
  -4  -1  -9  435.56   19.80
  -4  -1  -9  436.26   19.70
  -4  -1  -9  400.36   22.30
  -4  -1  -9  448.36   19.90
   4   1   9  385.56   19.60
   4   1   9  408.66   19.20
   4   1   9  422.16   19.10
   4   1   9  433.96   19.20
  -5  -1  -9  575.44   26.00
  -5  -1  -9  608.54   26.00
  -5  -1  -9  523.75   25.90
   5   1   9  556.74   25.50
   5   1   9  604.04   25.10
   5   1   9  551.14   25.50
  -6  -1  -9    9.00    1.50
  -6  -1  -9    8.90    1.40
  -6  -1  -9   11.40    1.80
   6   1   9    8.40    1.40
   6   1   9    9.40    1.50
  -7  -1  -9    0.00    0.80
   7   1   9    0.00    0.70
   7   1   9    0.40    0.80
   7  -2  -9   16.50    1.30
   7  -2  -9   16.50    1.70
  -7   2   9   15.70    1.40
   6  -2  -9   66.09    3.60
   6  -2  -9   66.59    4.10
  -6   2   9   63.89    3.80
  -6   2   9   66.89    3.90
   5  -2  -9   20.90    1.80
   5  -2  -9   17.40    1.70
   5  -2  -9   18.80    2.40
  -5   2   9   20.90    1.90
  -5   2   9   20.20    2.10
  -5   2   9   20.30    2.10
   4  -2  -9    0.30    1.00
   4  -2  -9    2.40    0.80
   4  -2  -9    0.90    0.70
   4  -2  -9    2.70    1.20
  -4   2   9    2.10    0.70
  -4   2   9    0.50    0.70
  -4   2   9    7.00    4.30
   3  -2  -9    1.10    0.70
   3  -2  -9    2.60    1.60
   3  -2  -9    2.30    0.90
  -3   2   9    1.90    0.80
  -3   2   9    6.00    3.50
  -3   2   9    1.10    0.60
   2  -2  -9   59.69    3.80
   2  -2  -9   57.19    3.80
   2  -2  -9   57.09    4.20
  -2   2   9   57.69    3.70
  -2   2   9   65.69   10.30
  -2   2   9   59.19    3.60
  -2   2   9   58.29    3.70
  -2   2   9   50.29    6.30
   1  -2  -9    2.60    0.90
   1  -2  -9    2.70    1.00
   1  -2  -9    3.30    1.00
  -1   2   9    2.30    0.80
  -1   2   9    2.40    0.70
  -1   2   9    1.80    1.60
  -1   2   9    3.70    0.90
  -1   2   9    5.50    3.10
  -1   2   9   -2.40    6.80
   0  -2  -9  210.08   10.70
   0  -2  -9  196.48   13.30
   0  -2  -9  204.88   10.50
   0  -2  -9  220.08   10.10
   0  -2  -9  197.18   10.20
   0   2   9  217.18   11.00
   0   2   9  200.68   10.20
   0   2   9  204.08   10.10
   0   2   9  188.88   16.10
   0   2   9  219.38   13.50
   0   2   9  211.08    9.80
  -1  -2  -9  130.69    7.30
  -1  -2  -9  137.09   14.50
  -1  -2  -9  133.89    7.40
  -1  -2  -9  143.09    7.50
  -1  -2  -9  149.39    7.40
   1   2   9  134.29    7.30
   1   2   9  139.59    7.10
   1   2   9  137.89    7.30
  -2  -2  -9    1.70    0.80
  -2  -2  -9    3.40    1.00
  -2  -2  -9    1.00    0.80
   2   2   9    3.30    1.00
   2   2   9    1.60    1.70
   2   2   9    1.00    1.00
  -3  -2  -9   35.50    3.00
  -3  -2  -9   39.40    3.10
  -3  -2  -9   36.20    3.10
   3   2   9   36.70    2.70
   3   2   9   37.30    2.80
   3   2   9   37.40    3.30
  -4  -2  -9  559.54   25.00
  -4  -2  -9  548.95   25.00
  -4  -2  -9  602.14   25.70
   4   2   9  533.55   24.40
   4   2   9  536.95   24.50
   4   2   9  517.25   24.60
   4   2   9  530.95   25.10
  -5  -2  -9  261.87   15.60
  -5  -2  -9  269.27   12.70
  -5  -2  -9  251.97   12.40
  -5  -2  -9  263.97   12.50
   5   2   9  242.78   12.10
   5   2   9  258.97   12.10
   5   2   9  244.08   11.70
  -6  -2  -9    7.90    1.50
  -6  -2  -9    8.30    1.60
   6   2   9    8.10    1.50
   6   2   9    8.10    1.50
  -7  -2  -9  184.28    9.70
   7   2   9  211.88    9.40
   8   2   9   31.80    2.10
   8   2   9   32.60    2.70
   7  -3  -9   16.80    1.70
   7  -3  -9   16.50    1.40
  -7   3   9   14.20    1.40
   6  -3  -9    0.90    0.70
   6  -3  -9    0.50    0.90
  -6   3   9    0.80    0.60
  -6   3   9    1.70    0.80
   5  -3  -9    0.00    0.60
   5  -3  -9    0.60    0.70
   5  -3  -9   -1.10    1.00
  -5   3   9    0.50    0.50
  -5   3   9   -1.70    1.10
  -5   3   9   -1.00    0.60
   4  -3  -9   -1.30    1.30
   4  -3  -9    1.20    0.80
   4  -3  -9    0.80    1.00
   4  -3  -9   -0.50    0.60
  -4   3   9   -0.20    0.80
  -4   3   9    5.10    3.80
  -4   3   9    0.90    0.70
  -4   3   9    0.90    0.60
   3  -3  -9   29.20    2.30
   3  -3  -9   31.20    3.00
   3  -3  -9   31.20    2.80
  -3   3   9   38.50    5.20
  -3   3   9   58.29   12.40
  -3   3   9   37.80    2.70
  -3   3   9   33.10    2.60
  -3   3   9   33.90    2.70
   2  -3  -9  155.88    8.40
   2  -3  -9  182.08    9.30
   2  -3  -9  177.38    8.70
  -2   3   9  168.58    8.60
  -2   3   9  160.28   17.20
  -2   3   9  183.48    8.60
  -2   3   9  166.98   11.50
  -2   3   9  162.68    8.60
   1  -3  -9  331.67   15.80
   1  -3  -9  352.26   16.40
   1  -3  -9  347.27   16.00
  -1   3   9  332.47   16.00
  -1   3   9  318.67   18.40
  -1   3   9  340.87   15.80
  -1   3   9  356.56   15.90
  -1   3   9  330.87   15.60
  -1   3   9  346.17   22.10
   0  -3  -9  175.18   11.50
   0  -3  -9  178.18    8.50
   0  -3  -9  172.28   15.10
   0  -3  -9  167.48    8.80
   0  -3  -9  170.18    8.70
   0  -3  -9  165.38    8.90
   0   3   9  173.18   11.60
   0   3   9  179.68    8.80
   0   3   9  167.48    8.60
   0   3   9  169.88    8.50
   0   3   9  175.18   15.00
   0   3   9  160.78    8.20
  -1  -3  -9 1141.69   57.19
  -1  -3  -9 1200.28   50.49
  -1  -3  -9 1088.19   50.49
  -1  -3  -9 1131.59   50.59
  -1  -3  -9 1163.78   50.49
  -1  -3  -9 1070.49   52.69
   1   3   9 1152.58   50.49
   1   3   9 1180.68   50.49
   1   3   9 1200.58   50.49
  -2  -3  -9  200.98   10.10
  -2  -3  -9  201.78   12.50
  -2  -3  -9  213.98   10.10
  -2  -3  -9  198.98   10.20
   2   3   9  197.18    9.70
   2   3   9  185.28   10.00
   2   3   9  208.48   10.00
   2   3   9  207.28   10.20
  -3  -3  -9  136.69    9.70
  -3  -3  -9  138.19    7.40
  -3  -3  -9  136.89    7.30
  -3  -3  -9  139.99    7.40
   3   3   9  134.09    7.30
   3   3   9  124.79    6.80
   3   3   9  141.39    7.50
   3   3   9  131.29    7.00
  -4  -3  -9  113.29    6.30
  -4  -3  -9  104.49    6.10
  -4  -3  -9  101.29    8.70
   4   3   9  105.09    6.10
   4   3   9  110.69    7.20
   4   3   9  106.79    5.70
   4   3   9  110.09    6.40
  -5  -3  -9  550.14   30.40
  -5  -3  -9  550.24   24.70
  -5  -3  -9  536.45   24.60
  -5  -3  -9  533.55   24.90
   5   3   9  538.65   24.30
   5   3   9  549.15   24.30
   5   3   9  540.45   24.00
  -6  -3  -9   55.79    3.70
  -6  -3  -9   46.60    3.60
   6   3   9   56.29    3.50
   6   3   9   53.49    3.60
  -7  -3  -9   42.70    3.20
   7   3   9   53.59    3.20
   7   3   9   54.49    3.30
  -8  -3  -9    9.60    1.30
   8   3   9    8.90    1.00
   7  -4  -9   57.69    3.30
   7  -4  -9   58.59    3.20
  -7   4   9   56.19    3.20
   6  -4  -9   56.69    3.30
   6  -4  -9   53.69    3.50
  -6   4   9   57.89    3.40
  -6   4   9   53.79    3.40
   5  -4  -9  147.89    6.90
   5  -4  -9  142.69    7.30
   5  -4  -9  137.99    7.50
  -5   4   9  142.29    7.40
  -5   4   9  149.29    7.50
   4  -4  -9   56.29    4.50
   4  -4  -9   55.89    3.60
   4  -4  -9   59.29    3.60
   4  -4  -9   59.19    4.10
  -4   4   9   62.49    3.90
  -4   4   9   61.69    7.60
  -4   4   9   61.49    3.90
  -4   4   9   58.79    3.90
   3  -4  -9   53.49    4.40
   3  -4  -9   51.39    3.30
   3  -4  -9   60.49    4.40
  -3   4   9   56.99    7.00
  -3   4   9   52.09    3.60
  -3   4   9   63.69   12.70
  -3   4   9   52.69    3.50
  -3   4   9   56.49    3.70
   2  -4  -9  261.97   13.40
   2  -4  -9  278.07   12.80
   2  -4  -9  274.87   12.90
  -2   4   9  265.67   12.70
  -2   4   9  281.17   12.70
  -2   4   9  242.68   12.70
  -2   4   9  267.97   15.80
   1  -4  -9   62.59    3.90
   1  -4  -9   64.39    4.30
   1  -4  -9   62.99    3.90
  -1   4   9   60.09    4.10
  -1   4   9   58.89    3.60
  -1   4   9   57.59    3.80
  -1   4   9   56.29    3.80
  -1   4   9   62.59    6.90
   0  -4  -9  174.68   16.60
   0  -4  -9  176.68    9.00
   0  -4  -9  191.78   12.20
   0  -4  -9  182.98    9.30
   0  -4  -9  165.78    9.10
   0  -4  -9  196.18    8.80
   0   4   9  158.58    8.40
   0   4   9  186.68   12.10
   0   4   9  174.88    8.90
   0   4   9  170.38    8.80
   0   4   9  173.58    8.90
  -1  -4  -9   39.40    2.80
  -1  -4  -9   31.00    4.60
  -1  -4  -9   38.70   10.90
  -1  -4  -9   30.70    2.60
  -1  -4  -9   31.00    2.80
  -1  -4  -9   30.00    2.90
   1   4   9   32.70    2.60
   1   4   9   36.80    3.10
   1   4   9   31.90    2.70
  -2  -4  -9    2.00    1.00
  -2  -4  -9   -0.70    2.90
  -2  -4  -9    1.60    0.90
  -2  -4  -9    1.70    1.00
   2   4   9   -0.10    0.90
   2   4   9    3.20    1.00
   2   4   9    2.20    0.70
  -3  -4  -9    6.20    3.20
  -3  -4  -9    5.20    1.50
  -3  -4  -9    8.50    1.40
  -3  -4  -9    4.80    1.20
   3   4   9    6.50    1.40
   3   4   9    3.80    1.30
   3   4   9    5.10    1.10
   3   4   9    6.70    1.30
  -4  -4  -9  509.35   23.20
  -4  -4  -9  526.15   25.90
  -4  -4  -9  509.05   23.40
   4   4   9  510.95   23.10
   4   4   9  524.65   23.40
   4   4   9  514.35   23.50
   4   4   9  466.45   23.30
  -5  -4  -9    1.20    1.10
  -5  -4  -9   -0.90    5.30
  -5  -4  -9    0.00    0.90
   5   4   9    1.90    1.10
   5   4   9    0.40    0.70
   5   4   9    1.70    1.00
  -6  -4  -9   45.10    3.40
  -6  -4  -9   44.00    3.40
   6   4   9   48.30    3.30
   6   4   9   46.60    3.10
  -7  -4  -9  449.56   22.40
   7   4   9  521.35   22.20
   7   4   9  516.65   22.00
  -8  -4  -9   23.60    2.90
   8   4   9   30.10    2.10
   8   4   9   32.10    2.00
   7  -5  -9   62.69    3.30
   7  -5  -9   55.59    3.30
  -7   5   9   60.89    3.30
   6  -5  -9   21.60    2.10
   6  -5  -9   25.10    2.00
  -6   5   9   22.00    1.90
  -6   5   9   23.20    1.90
   5  -5  -9    0.60    0.70
   5  -5  -9    0.90    0.80
   5  -5  -9    1.40    1.00
  -5   5   9    0.20    0.70
  -5   5   9   -0.60    0.50
   4  -5  -9   56.19    3.40
   4  -5  -9   51.59    3.70
   4  -5  -9   50.39    3.40
  -4   5   9   57.29    3.70
  -4   5   9   50.59    7.30
  -4   5   9   54.39    3.60
   3  -5  -9   43.40    3.60
   3  -5  -9   44.00    3.10
   3  -5  -9   41.60    3.60
  -3   5   9   45.80    3.10
  -3   5   9   40.40    3.40
  -3   5   9   51.19    6.50
  -3   5   9   44.70    3.30
   2  -5  -9   57.39    4.00
   2  -5  -9   64.59    3.90
   2  -5  -9   68.59    4.70
   2  -5  -9   61.89    3.90
  -2   5   9   68.89    7.00
  -2   5   9   68.89    4.20
  -2   5   9   66.79    3.90
  -2   5   9   68.79    4.10
   1  -5  -9  191.08   10.10
   1  -5  -9  191.48    9.60
   1  -5  -9  199.38    9.80
  -1   5   9  183.18    9.70
  -1   5   9  192.18    9.40
  -1   5   9  209.08    9.70
  -1   5   9  187.98    9.60
  -1   5   9  209.88   12.70
   0  -5  -9  129.89   14.00
   0  -5  -9  123.59    7.00
   0  -5  -9  127.39    7.10
   0  -5  -9  123.59    6.60
   0  -5  -9  116.69   10.40
   0   5   9  118.99    6.20
   0   5   9  123.69    6.50
   0   5   9  129.79   10.20
   0   5   9  126.59    7.00
   0   5   9  121.49    6.60
  -1  -5  -9  369.26   17.40
  -2  -5  -9  975.90   46.40
  -2  -5  -9 1061.29   46.30
  -2  -5  -9  983.60   48.40
  -2  -5  -9 1156.78   46.30
  -2  -5  -9 1069.19   46.20
   2   5   9 1094.49   46.00
   2   5   9 1049.99   46.20
   2   5   9  969.40   45.60
  -3  -5  -9  245.08   12.80
  -3  -5  -9  256.67   15.30
  -3  -5  -9  263.67   12.90
  -3  -5  -9  268.57   12.80
   3   5   9  255.37   12.50
   3   5   9  273.17   12.20
   3   5   9  278.87   12.50
   3   5   9  271.47   13.10
  -4  -5  -9   97.29    8.50
  -4  -5  -9   90.99    5.60
  -4  -5  -9  100.09    5.70
   4   5   9   93.39    5.40
   4   5   9   93.59    5.20
  -5  -5  -9  725.03   33.20
  -5  -5  -9  783.42   38.80
  -5  -5  -9  753.72   33.10
   5   5   9  751.42   32.80
   5   5   9  679.23   32.40
   5   5   9  758.92   32.60
  -6  -5  -9    2.30    1.20
  -6  -5  -9   -0.30    0.90
   6   5   9    1.10    1.00
   6   5   9    0.30    0.90
  -7  -5  -9  162.98    9.00
   7   5   9  187.38    8.60
   7   5   9  195.38    8.80
  -8  -5  -9   54.49    3.80
   8   5   9   53.49    3.00
   8   5   9   53.69    2.90
   7  -6  -9   24.00    1.90
   7  -6  -9   27.80    1.90
  -7   6   9   26.50    1.80
   6  -6  -9   95.69    5.00
   6  -6  -9   91.49    4.90
  -6   6   9   93.39    4.90
  -6   6   9   97.69    5.10
   5  -6  -9    3.90    1.00
   5  -6  -9    5.10    1.10
  -5   6   9    3.40    0.90
  -5   6   9    3.40    0.90
   4  -6  -9    9.70    1.50
   4  -6  -9    9.10    1.30
   4  -6  -9    7.90    1.30
  -4   6   9    8.30    1.30
  -4   6   9   13.80    4.80
  -4   6   9    8.20    1.30
   3  -6  -9   37.60    3.00
   3  -6  -9   40.80    3.00
  -3   6   9   42.20    3.10
  -3   6   9   39.10    3.30
  -3   6   9   44.00    6.60
   2  -6  -9  172.78    8.70
   2  -6  -9  179.48    8.60
   2  -6  -9  173.98    9.50
   2  -6  -9  165.08    8.80
  -2   6   9  164.48   12.20
  -2   6   9  176.48    8.90
  -2   6   9  186.88    8.80
  -2   6   9  173.98    8.80
   1  -6  -9   22.00    2.20
   1  -6  -9   26.40    2.50
   1  -6  -9   21.60    2.30
   1  -6  -9   21.80    2.60
  -1   6   9   24.00    2.00
  -1   6   9   20.00    2.40
  -1   6   9   18.10    4.50
  -1   6   9   18.50    2.40
  -1   6   9   23.00    2.10
   0  -6  -9  497.55   21.20
   0  -6  -9  442.26   21.40
   0  -6  -9  483.25   24.90
   0  -6  -9  477.75   22.00
   0  -6  -9  462.45   21.60
   0   6   9  492.25   25.00
   0   6   9  453.55   21.40
   0   6   9  466.55   21.50
   0   6   9  496.35   21.70
   0   6   9  444.86   21.10
  -1  -6  -9  296.17   14.70
  -1  -6  -9  320.47   17.80
  -1  -6  -9  335.27   14.80
  -1  -6  -9  297.07   14.50
  -1  -6  -9  305.57   14.40
   1   6   9  290.67   14.30
   1   6   9  303.57   14.60
   1   6   9  312.87   14.60
  -2  -6  -9  687.33   31.80
  -2  -6  -9  644.84   34.30
[truncated: 100,907 more chars]
